# Supplementary material for: Activity against Mycobacterium tuberculosis of a new class of spirooxindolopyrrolidine embedded chromanone hybrid heterocycles
Source: RSC Adv. 2024 Apr 11;14(17):11604–13. doi: 10.1039/d4ra01501k (PMC11008671; doi:10.1039/d4ra01501k)
Supplement: RA-014-D4RA01501K-s002 [file RA-014-D4RA01501K-s002.cif]

# Electronic Supplementary Material (ESI) for RSC Advances.
# This journal is © The Royal Society of Chemistry 2024

####################################################################### 
# 
# This file contains crystal structure data downloaded from the 
# Cambridge Structural Database (CSD) hosted by the Cambridge 
# Crystallographic Data Centre (CCDC).
# 
# Full information about CCDC data access policies and citation 
# guidelines are available at http://www.ccdc.cam.ac.uk/access/V1 
# 
# Audit and citation data items may have been added by the CCDC. 
# Please retain this information to preserve the provenance of 
# this file and to allow appropriate attribution of the data. 
# 
#######################################################################

data_shelx
_audit_block_doi                 10.5517/ccdc.csd.cc29cs6p
_database_code_depnum_ccdc_archive 'CCDC 2126482'
loop_
_citation_id
_citation_doi
_citation_year
1 10.1016/j.molstruc.2023.135539 2023
loop_
_audit_author_name
_audit_author_address
'Necmi Dege'
;Ondokuz Mayis University
Turkey
;
_audit_update_record             
;
2021-12-06 deposited with the CCDC.	2024-04-02 downloaded from the CCDC.
;

_audit_creation_method           SHELXL-2018/3
_shelx_SHELXL_version_number     2018/3
_chemical_name_systematic        ?
_chemical_name_common            ?
_chemical_melting_point          ?
_chemical_formula_moiety         ?
_chemical_formula_sum            'C32 H26 N2 O3'
_chemical_formula_weight         486.55

loop_
_atom_type_symbol
_atom_type_description
_atom_type_scat_dispersion_real
_atom_type_scat_dispersion_imag
_atom_type_scat_source
C C 0.0033 0.0016 'International Tables Vol C Tables 4.2.6.8 and 6.1.1.4'
H H 0.0000 0.0000 'International Tables Vol C Tables 4.2.6.8 and 6.1.1.4'
N N 0.0061 0.0033 'International Tables Vol C Tables 4.2.6.8 and 6.1.1.4'
O O 0.0106 0.0060 'International Tables Vol C Tables 4.2.6.8 and 6.1.1.4'

_space_group_crystal_system      triclinic
_space_group_IT_number           2
_space_group_name_H-M_alt        'P -1'
_space_group_name_Hall           '-P 1'

_shelx_space_group_comment       
;
The symmetry employed for this shelxl refinement is uniquely defined
by the following loop, which should always be used as a source of
symmetry information in preference to the above space-group names.
They are only intended as comments.
;

loop_
_space_group_symop_operation_xyz
'x, y, z'
'-x, -y, -z'

_cell_length_a                   8.1861(11)
_cell_length_b                   11.0003(16)
_cell_length_c                   14.636(2)
_cell_angle_alpha                76.208(5)
_cell_angle_beta                 78.404(4)
_cell_angle_gamma                86.588(4)
_cell_volume                     1253.8(3)
_cell_formula_units_Z            2
_cell_measurement_temperature    293(2)
_cell_measurement_reflns_used    ?
_cell_measurement_theta_min      ?
_cell_measurement_theta_max      ?

_exptl_crystal_description       ?
_exptl_crystal_colour            ?
_exptl_crystal_density_meas      ?
_exptl_crystal_density_method    ?
_exptl_crystal_density_diffrn    1.289
_exptl_crystal_F_000             512
_exptl_transmission_factor_min   ?
_exptl_transmission_factor_max   ?
_exptl_crystal_size_max          ?
_exptl_crystal_size_mid          ?
_exptl_crystal_size_min          ?
_exptl_absorpt_coefficient_mu    0.083
_shelx_estimated_absorpt_T_min   ?
_shelx_estimated_absorpt_T_max   ?
_exptl_absorpt_correction_type   ?
_exptl_absorpt_correction_T_min  ?
_exptl_absorpt_correction_T_max  ?
_exptl_absorpt_process_details   ?
_exptl_absorpt_special_details   ?
_diffrn_ambient_temperature      293(2)
_diffrn_radiation_wavelength     0.71073
_diffrn_radiation_type           MoK\a
_diffrn_source                   ?
_diffrn_measurement_device_type  ?
_diffrn_measurement_method       ?
_diffrn_detector_area_resol_mean ?
_diffrn_reflns_number            39117
_diffrn_reflns_av_unetI/netI     0.0762
_diffrn_reflns_av_R_equivalents  0.0871
_diffrn_reflns_limit_h_min       -10
_diffrn_reflns_limit_h_max       10
_diffrn_reflns_limit_k_min       -13
_diffrn_reflns_limit_k_max       13
_diffrn_reflns_limit_l_min       -18
_diffrn_reflns_limit_l_max       18
_diffrn_reflns_theta_min         2.540
_diffrn_reflns_theta_max         25.997
_diffrn_reflns_theta_full        25.242
_diffrn_measured_fraction_theta_max 0.999
_diffrn_measured_fraction_theta_full 0.999
_diffrn_reflns_Laue_measured_fraction_max 0.999
_diffrn_reflns_Laue_measured_fraction_full 0.999
_diffrn_reflns_point_group_measured_fraction_max 0.999
_diffrn_reflns_point_group_measured_fraction_full 0.999
_reflns_number_total             4929
_reflns_number_gt                2714
_reflns_threshold_expression     'I > 2\s(I)'
_reflns_Friedel_coverage         0.000
_reflns_Friedel_fraction_max     .
_reflns_Friedel_fraction_full    .

_reflns_special_details          
;
 Reflections were merged by SHELXL according to the crystal
 class for the calculation of statistics and refinement.
 
 _reflns_Friedel_fraction is defined as the number of unique
 Friedel pairs measured divided by the number that would be
 possible theoretically, ignoring centric projections and
 systematic absences.
;

_computing_data_collection       ?
_computing_cell_refinement       ?
_computing_data_reduction        ?
_computing_structure_solution    'SHELXT 2018/2 (Sheldrick, 2018)'
_computing_structure_refinement  'SHELXL-2018/3 (Sheldrick, 2018)'
_computing_molecular_graphics    ?
_computing_publication_material  ?
_refine_special_details          ?
_refine_ls_structure_factor_coef Fsqd
_refine_ls_matrix_type           full
_refine_ls_weighting_scheme      calc
_refine_ls_weighting_details     
'w=1/[\s^2^(Fo^2^)+(0.0480P)^2^+0.0425P] where P=(Fo^2^+2Fc^2^)/3'
_atom_sites_solution_primary     ?
_atom_sites_solution_secondary   ?
_atom_sites_solution_hydrogens   mixed
_refine_ls_hydrogen_treatment    mixed
_refine_ls_extinction_method     'SHELXL-2018/3 (Sheldrick 2018)'
_refine_ls_extinction_coef       0.0178(18)
_refine_ls_extinction_expression Fc^*^=kFc[1+0.001xFc^2^\l^3^/sin(2\q)]^-1/4^
_refine_ls_number_reflns         4929
_refine_ls_number_parameters     343
_refine_ls_number_restraints     0
_refine_ls_R_factor_all          0.1243
_refine_ls_R_factor_gt           0.0521
_refine_ls_wR_factor_ref         0.1183
_refine_ls_wR_factor_gt          0.0963
_refine_ls_goodness_of_fit_ref   1.034
_refine_ls_restrained_S_all      1.034
_refine_ls_shift/su_max          0.000
_refine_ls_shift/su_mean         0.000

loop_
_atom_site_label
_atom_site_type_symbol
_atom_site_fract_x
_atom_site_fract_y
_atom_site_fract_z
_atom_site_U_iso_or_equiv
_atom_site_adp_type
_atom_site_occupancy
_atom_site_site_symmetry_order
_atom_site_calc_flag
_atom_site_refinement_flags_posn
_atom_site_refinement_flags_adp
_atom_site_refinement_flags_occupancy
_atom_site_disorder_assembly
_atom_site_disorder_group
O2 O 0.26064(16) 0.31396(13) 0.65041(10) 0.0439(4) Uani 1 1 d . . . . .
O3 O 0.11432(17) 0.35423(13) 0.92539(10) 0.0434(4) Uani 1 1 d . . . . .
O1 O 0.45961(18) 0.34216(14) 0.98289(11) 0.0503(4) Uani 1 1 d . . . . .
N1 N 0.4364(2) 0.53464(18) 0.88122(14) 0.0404(5) Uani 1 1 d . . . . .
N2 N 0.6270(2) 0.28559(17) 0.80129(16) 0.0440(5) Uani 1 1 d . . . . .
C10 C 0.2291(2) 0.33477(18) 0.73049(15) 0.0346(5) Uani 1 1 d . . . . .
C9 C 0.3260(2) 0.27238(17) 0.80840(13) 0.0316(5) Uani 1 1 d . . . . .
C1 C 0.4617(2) 0.5829(2) 0.78133(15) 0.0355(5) Uani 1 1 d . . . . .
C6 C 0.4884(2) 0.48503(19) 0.73516(14) 0.0348(5) Uani 1 1 d . . . . .
C11 C 0.0952(2) 0.42252(19) 0.75795(15) 0.0366(5) Uani 1 1 d . . . . .
C18 C 0.4215(2) 0.15233(17) 0.78823(14) 0.0345(5) Uani 1 1 d . . . . .
H18 H 0.456907 0.166730 0.718492 0.041 Uiso 1 1 calc R U . . .
C19 C 0.3193(2) 0.03412(18) 0.82031(15) 0.0364(5) Uani 1 1 d . . . . .
C8 C 0.4530(2) 0.4081(2) 0.90312(16) 0.0371(5) Uani 1 1 d . . . . .
C25 C 0.5796(2) 0.15364(19) 0.82888(15) 0.0390(5) Uani 1 1 d . . . . .
H25 H 0.549414 0.129132 0.898972 0.047 Uiso 1 1 calc R U . . .
C7 C 0.4743(2) 0.36233(18) 0.80927(14) 0.0342(5) Uani 1 1 d . . . . .
C16 C 0.0462(2) 0.42948(19) 0.85336(16) 0.0386(5) Uani 1 1 d . . . . .
C17 C 0.1980(2) 0.24373(18) 0.90224(14) 0.0397(5) Uani 1 1 d . . . . .
H17A H 0.115769 0.186866 0.897258 0.048 Uiso 1 1 calc R U . . .
H17B H 0.253844 0.201936 0.953917 0.048 Uiso 1 1 calc R U . . .
C20 C 0.2217(3) 0.0057(2) 0.76120(16) 0.0443(6) Uani 1 1 d . . . . .
H20 H 0.223989 0.057298 0.700554 0.053 Uiso 1 1 calc R U . . .
C27 C 0.7794(3) 0.0929(2) 0.68919(17) 0.0437(6) Uani 1 1 d . . . . .
C2 C 0.4669(3) 0.7064(2) 0.73219(17) 0.0471(6) Uani 1 1 d . . . . .
H2A H 0.447153 0.771090 0.764095 0.057 Uiso 1 1 calc R U . . .
C12 C 0.0203(3) 0.5044(2) 0.68935(17) 0.0487(6) Uani 1 1 d . . . . .
H12 H 0.050636 0.500491 0.625371 0.058 Uiso 1 1 calc R U . . .
C26 C 0.7225(3) 0.0681(2) 0.79597(16) 0.0492(6) Uani 1 1 d . . . . .
H26A H 0.816433 0.078073 0.824605 0.059 Uiso 1 1 calc R U . . .
H26B H 0.686895 -0.018165 0.819643 0.059 Uiso 1 1 calc R U . . .
C24 C 0.3161(3) -0.0481(2) 0.90880(16) 0.0507(6) Uani 1 1 d . . . . .
H24 H 0.382581 -0.032447 0.949242 0.061 Uiso 1 1 calc R U . . .
C5 C 0.5279(3) 0.5109(2) 0.63662(16) 0.0482(6) Uani 1 1 d . . . . .
H5 H 0.549704 0.446308 0.604713 0.058 Uiso 1 1 calc R U . . .
C15 C -0.0743(3) 0.5159(2) 0.87965(18) 0.0496(6) Uani 1 1 d . . . . .
H15 H -0.107412 0.519471 0.943586 0.060 Uiso 1 1 calc R U . . .
C21 C 0.1210(3) -0.0986(2) 0.79135(19) 0.0546(7) Uani 1 1 d . . . . .
H21 H 0.054441 -0.115315 0.751333 0.066 Uiso 1 1 calc R U . . .
C3 C 0.5027(3) 0.7299(2) 0.63315(19) 0.0593(7) Uani 1 1 d . . . . .
H3 H 0.505364 0.812375 0.597835 0.071 Uiso 1 1 calc R U . . .
C22 C 0.1183(3) -0.1774(2) 0.8796(2) 0.0587(7) Uani 1 1 d . . . . .
H22 H 0.050278 -0.247300 0.899455 0.070 Uiso 1 1 calc R U . . .
C32 C 0.8958(3) 0.1838(2) 0.6413(2) 0.0602(7) Uani 1 1 d . . . . .
H32 H 0.944249 0.226740 0.676416 0.072 Uiso 1 1 calc R U . . .
C23 C 0.2161(3) -0.1528(2) 0.93814(18) 0.0583(7) Uani 1 1 d . . . . .
H23 H 0.215532 -0.206474 0.997854 0.070 Uiso 1 1 calc R U . . .
C28 C 0.7134(3) 0.0293(2) 0.6345(2) 0.0642(7) Uani 1 1 d . . . . .
H28 H 0.636171 -0.033397 0.664518 0.077 Uiso 1 1 calc R U . . .
C14 C -0.1433(3) 0.5955(2) 0.8101(2) 0.0564(7) Uani 1 1 d . . . . .
H14 H -0.222731 0.654308 0.827179 0.068 Uiso 1 1 calc R U . . .
C13 C -0.0973(3) 0.5904(2) 0.7147(2) 0.0585(7) Uani 1 1 d . . . . .
H13 H -0.145791 0.644954 0.668269 0.070 Uiso 1 1 calc R U . . .
C4 C 0.5346(3) 0.6350(2) 0.58541(17) 0.0584(7) Uani 1 1 d . . . . .
H4 H 0.560787 0.653798 0.518773 0.070 Uiso 1 1 calc R U . . .
C31 C 0.9418(4) 0.2123(3) 0.5434(2) 0.0802(8) Uani 1 1 d . . . . .
H31 H 1.019251 0.274735 0.512963 0.096 Uiso 1 1 calc R U . . .
C29 C 0.7604(4) 0.0573(3) 0.5360(2) 0.0867(9) Uani 1 1 d . . . . .
H29 H 0.714641 0.013796 0.500207 0.104 Uiso 1 1 calc R U . . .
C30 C 0.8748(4) 0.1496(3) 0.4908(2) 0.0921(10) Uani 1 1 d . . . . .
H30 H 0.906033 0.168935 0.424319 0.110 Uiso 1 1 calc R U . . .
H1 H 0.444(3) 0.580(2) 0.9193(18) 0.073(9) Uiso 1 1 d . . . . .
H2 H 0.673(3) 0.304(2) 0.7445(18) 0.072(10) Uiso 1 1 d . . . . .

loop_
_atom_site_aniso_label
_atom_site_aniso_U_11
_atom_site_aniso_U_22
_atom_site_aniso_U_33
_atom_site_aniso_U_23
_atom_site_aniso_U_13
_atom_site_aniso_U_12
O2 0.0503(9) 0.0531(10) 0.0308(9) -0.0140(8) -0.0080(7) -0.0030(7)
O3 0.0489(9) 0.0477(9) 0.0348(9) -0.0167(8) -0.0032(7) 0.0021(7)
O1 0.0708(11) 0.0487(10) 0.0342(10) -0.0072(8) -0.0179(8) -0.0067(8)
N1 0.0525(12) 0.0381(13) 0.0347(13) -0.0156(10) -0.0083(9) -0.0036(9)
N2 0.0407(12) 0.0429(13) 0.0505(15) -0.0171(11) -0.0058(10) -0.0034(9)
C10 0.0361(12) 0.0356(13) 0.0315(13) -0.0071(11) -0.0026(10) -0.0131(10)
C9 0.0348(12) 0.0339(12) 0.0270(12) -0.0093(9) -0.0038(9) -0.0057(9)
C1 0.0338(12) 0.0417(14) 0.0323(14) -0.0103(11) -0.0065(10) -0.0040(10)
C6 0.0342(12) 0.0408(13) 0.0323(14) -0.0119(11) -0.0061(10) -0.0097(10)
C11 0.0313(12) 0.0406(13) 0.0396(14) -0.0123(11) -0.0066(10) -0.0032(10)
C18 0.0393(12) 0.0366(12) 0.0285(12) -0.0098(10) -0.0046(10) -0.0048(10)
C19 0.0400(12) 0.0338(13) 0.0366(14) -0.0129(11) -0.0050(10) -0.0004(10)
C8 0.0374(13) 0.0423(15) 0.0351(14) -0.0129(12) -0.0091(10) -0.0051(10)
C25 0.0422(13) 0.0413(14) 0.0342(13) -0.0094(10) -0.0077(10) -0.0019(10)
C7 0.0367(12) 0.0371(13) 0.0327(13) -0.0136(10) -0.0075(10) -0.0049(10)
C16 0.0344(12) 0.0410(13) 0.0438(15) -0.0167(12) -0.0053(11) -0.0066(10)
C17 0.0449(13) 0.0389(13) 0.0353(13) -0.0117(11) -0.0032(10) -0.0035(10)
C20 0.0492(14) 0.0405(14) 0.0471(15) -0.0150(12) -0.0125(11) -0.0015(11)
C27 0.0364(13) 0.0422(14) 0.0552(16) -0.0182(13) -0.0087(12) 0.0049(11)
C2 0.0540(14) 0.0395(15) 0.0495(17) -0.0101(12) -0.0132(12) -0.0036(11)
C12 0.0425(14) 0.0559(15) 0.0491(16) -0.0121(13) -0.0121(12) -0.0008(12)
C26 0.0433(14) 0.0484(15) 0.0578(17) -0.0131(12) -0.0142(12) 0.0027(11)
C24 0.0611(16) 0.0488(15) 0.0430(15) -0.0073(13) -0.0129(12) -0.0114(13)
C5 0.0543(15) 0.0570(17) 0.0365(15) -0.0164(13) -0.0035(11) -0.0214(12)
C15 0.0383(13) 0.0596(16) 0.0571(17) -0.0292(14) -0.0044(12) -0.0013(12)
C21 0.0506(15) 0.0520(16) 0.0679(19) -0.0244(15) -0.0119(13) -0.0091(12)
C3 0.0738(18) 0.0510(16) 0.0523(18) 0.0004(14) -0.0208(14) -0.0141(13)
C22 0.0544(16) 0.0445(16) 0.072(2) -0.0147(15) 0.0041(14) -0.0148(12)
C32 0.0521(16) 0.0633(18) 0.068(2) -0.0235(15) -0.0059(14) -0.0073(13)
C23 0.0671(17) 0.0485(16) 0.0513(17) -0.0010(13) -0.0026(14) -0.0112(13)
C28 0.0569(16) 0.0698(18) 0.072(2) -0.0356(16) 0.0001(14) -0.0100(13)
C14 0.0379(14) 0.0553(16) 0.081(2) -0.0283(15) -0.0101(14) 0.0038(12)
C13 0.0451(15) 0.0591(17) 0.071(2) -0.0109(15) -0.0184(14) 0.0069(13)
C4 0.0734(17) 0.0687(19) 0.0313(14) -0.0036(14) -0.0083(12) -0.0272(14)
C31 0.078(2) 0.084(2) 0.070(2) -0.0158(18) 0.0075(17) -0.0176(16)
C29 0.082(2) 0.116(3) 0.076(2) -0.052(2) -0.0105(18) -0.012(2)
C30 0.096(2) 0.120(3) 0.056(2) -0.025(2) 0.0031(19) -0.009(2)

_geom_special_details            
;
 All esds (except the esd in the dihedral angle between two l.s. planes)
 are estimated using the full covariance matrix.  The cell esds are taken
 into account individually in the estimation of esds in distances, angles
 and torsion angles; correlations between esds in cell parameters are only
 used when they are defined by crystal symmetry.  An approximate (isotropic)
 treatment of cell esds is used for estimating esds involving l.s. planes.
;

loop_
_geom_bond_atom_site_label_1
_geom_bond_atom_site_label_2
_geom_bond_distance
_geom_bond_site_symmetry_2
_geom_bond_publ_flag
O2 C10 1.221(2) . ?
O3 C16 1.368(2) . ?
O3 C17 1.437(2) . ?
O1 C8 1.229(2) . ?
N1 C8 1.357(3) . ?
N1 C1 1.408(3) . ?
N1 H1 0.84(2) . ?
N2 C25 1.465(3) . ?
N2 C7 1.467(3) . ?
N2 H2 0.82(2) . ?
C10 C11 1.476(3) . ?
C10 C9 1.525(3) . ?
C9 C17 1.529(3) . ?
C9 C18 1.553(3) . ?
C9 C7 1.615(3) . ?
C1 C2 1.376(3) . ?
C1 C6 1.387(3) . ?
C6 C5 1.376(3) . ?
C6 C7 1.510(3) . ?
C11 C16 1.392(3) . ?
C11 C12 1.395(3) . ?
C18 C19 1.514(3) . ?
C18 C25 1.531(3) . ?
C18 H18 0.9800 . ?
C19 C20 1.386(3) . ?
C19 C24 1.388(3) . ?
C8 C7 1.547(3) . ?
C25 C26 1.531(3) . ?
C25 H25 0.9800 . ?
C16 C15 1.391(3) . ?
C17 H17A 0.9700 . ?
C17 H17B 0.9700 . ?
C20 C21 1.384(3) . ?
C20 H20 0.9300 . ?
C27 C28 1.382(3) . ?
C27 C32 1.382(3) . ?
C27 C26 1.501(3) . ?
C2 C3 1.383(3) . ?
C2 H2A 0.9300 . ?
C12 C13 1.369(3) . ?
C12 H12 0.9300 . ?
C26 H26A 0.9700 . ?
C26 H26B 0.9700 . ?
C24 C23 1.385(3) . ?
C24 H24 0.9300 . ?
C5 C4 1.390(3) . ?
C5 H5 0.9300 . ?
C15 C14 1.368(3) . ?
C15 H15 0.9300 . ?
C21 C22 1.370(3) . ?
C21 H21 0.9300 . ?
C3 C4 1.374(3) . ?
C3 H3 0.9300 . ?
C22 C23 1.364(3) . ?
C22 H22 0.9300 . ?
C32 C31 1.369(3) . ?
C32 H32 0.9300 . ?
C23 H23 0.9300 . ?
C28 C29 1.377(4) . ?
C28 H28 0.9300 . ?
C14 C13 1.385(3) . ?
C14 H14 0.9300 . ?
C13 H13 0.9300 . ?
C4 H4 0.9300 . ?
C31 C30 1.356(4) . ?
C31 H31 0.9300 . ?
C29 C30 1.374(4) . ?
C29 H29 0.9300 . ?
C30 H30 0.9300 . ?

loop_
_geom_angle_atom_site_label_1
_geom_angle_atom_site_label_2
_geom_angle_atom_site_label_3
_geom_angle
_geom_angle_site_symmetry_1
_geom_angle_site_symmetry_3
_geom_angle_publ_flag
C16 O3 C17 114.81(15) . . ?
C8 N1 C1 111.28(19) . . ?
C8 N1 H1 123.5(17) . . ?
C1 N1 H1 122.0(17) . . ?
C25 N2 C7 108.28(16) . . ?
C25 N2 H2 110.2(18) . . ?
C7 N2 H2 106.2(17) . . ?
O2 C10 C11 122.08(19) . . ?
O2 C10 C9 122.27(18) . . ?
C11 C10 C9 115.65(18) . . ?
C10 C9 C17 106.13(16) . . ?
C10 C9 C18 112.78(16) . . ?
C17 C9 C18 111.57(16) . . ?
C10 C9 C7 109.99(15) . . ?
C17 C9 C7 113.77(15) . . ?
C18 C9 C7 102.77(14) . . ?
C2 C1 C6 122.5(2) . . ?
C2 C1 N1 128.0(2) . . ?
C6 C1 N1 109.51(19) . . ?
C5 C6 C1 119.5(2) . . ?
C5 C6 C7 131.32(19) . . ?
C1 C6 C7 109.15(17) . . ?
C16 C11 C12 118.32(19) . . ?
C16 C11 C10 120.24(19) . . ?
C12 C11 C10 121.4(2) . . ?
C19 C18 C25 117.89(17) . . ?
C19 C18 C9 115.06(16) . . ?
C25 C18 C9 103.24(15) . . ?
C19 C18 H18 106.6 . . ?
C25 C18 H18 106.6 . . ?
C9 C18 H18 106.6 . . ?
C20 C19 C24 117.5(2) . . ?
C20 C19 C18 120.02(19) . . ?
C24 C19 C18 122.50(19) . . ?
O1 C8 N1 125.74(19) . . ?
O1 C8 C7 125.90(19) . . ?
N1 C8 C7 108.24(19) . . ?
N2 C25 C26 112.18(17) . . ?
N2 C25 C18 103.96(16) . . ?
C26 C25 C18 115.83(17) . . ?
N2 C25 H25 108.2 . . ?
C26 C25 H25 108.2 . . ?
C18 C25 H25 108.2 . . ?
N2 C7 C6 113.07(16) . . ?
N2 C7 C8 107.91(16) . . ?
C6 C7 C8 101.33(16) . . ?
N2 C7 C9 105.63(15) . . ?
C6 C7 C9 115.50(15) . . ?
C8 C7 C9 113.37(15) . . ?
O3 C16 C15 116.7(2) . . ?
O3 C16 C11 122.47(18) . . ?
C15 C16 C11 120.9(2) . . ?
O3 C17 C9 112.73(16) . . ?
O3 C17 H17A 109.0 . . ?
C9 C17 H17A 109.0 . . ?
O3 C17 H17B 109.0 . . ?
C9 C17 H17B 109.0 . . ?
H17A C17 H17B 107.8 . . ?
C21 C20 C19 120.8(2) . . ?
C21 C20 H20 119.6 . . ?
C19 C20 H20 119.6 . . ?
C28 C27 C32 117.3(2) . . ?
C28 C27 C26 121.5(2) . . ?
C32 C27 C26 121.1(2) . . ?
C1 C2 C3 116.9(2) . . ?
C1 C2 H2A 121.5 . . ?
C3 C2 H2A 121.5 . . ?
C13 C12 C11 121.1(2) . . ?
C13 C12 H12 119.5 . . ?
C11 C12 H12 119.5 . . ?
C27 C26 C25 114.14(18) . . ?
C27 C26 H26A 108.7 . . ?
C25 C26 H26A 108.7 . . ?
C27 C26 H26B 108.7 . . ?
C25 C26 H26B 108.7 . . ?
H26A C26 H26B 107.6 . . ?
C23 C24 C19 121.4(2) . . ?
C23 C24 H24 119.3 . . ?
C19 C24 H24 119.3 . . ?
C6 C5 C4 119.1(2) . . ?
C6 C5 H5 120.5 . . ?
C4 C5 H5 120.5 . . ?
C14 C15 C16 119.0(2) . . ?
C14 C15 H15 120.5 . . ?
C16 C15 H15 120.5 . . ?
C22 C21 C20 120.6(2) . . ?
C22 C21 H21 119.7 . . ?
C20 C21 H21 119.7 . . ?
C4 C3 C2 121.9(2) . . ?
C4 C3 H3 119.0 . . ?
C2 C3 H3 119.0 . . ?
C23 C22 C21 119.6(2) . . ?
C23 C22 H22 120.2 . . ?
C21 C22 H22 120.2 . . ?
C31 C32 C27 121.7(2) . . ?
C31 C32 H32 119.1 . . ?
C27 C32 H32 119.1 . . ?
C22 C23 C24 120.1(2) . . ?
C22 C23 H23 120.0 . . ?
C24 C23 H23 120.0 . . ?
C29 C28 C27 121.0(3) . . ?
C29 C28 H28 119.5 . . ?
C27 C28 H28 119.5 . . ?
C15 C14 C13 121.3(2) . . ?
C15 C14 H14 119.3 . . ?
C13 C14 H14 119.3 . . ?
C12 C13 C14 119.4(2) . . ?
C12 C13 H13 120.3 . . ?
C14 C13 H13 120.3 . . ?
C3 C4 C5 120.1(2) . . ?
C3 C4 H4 120.0 . . ?
C5 C4 H4 120.0 . . ?
C30 C31 C32 120.2(3) . . ?
C30 C31 H31 119.9 . . ?
C32 C31 H31 119.9 . . ?
C30 C29 C28 120.1(3) . . ?
C30 C29 H29 120.0 . . ?
C28 C29 H29 120.0 . . ?
C31 C30 C29 119.7(3) . . ?
C31 C30 H30 120.1 . . ?
C29 C30 H30 120.1 . . ?

loop_
_geom_torsion_atom_site_label_1
_geom_torsion_atom_site_label_2
_geom_torsion_atom_site_label_3
_geom_torsion_atom_site_label_4
_geom_torsion
_geom_torsion_site_symmetry_1
_geom_torsion_site_symmetry_2
_geom_torsion_site_symmetry_3
_geom_torsion_site_symmetry_4
_geom_torsion_publ_flag
O2 C10 C9 C17 -141.67(18) . . . . ?
C11 C10 C9 C17 38.6(2) . . . . ?
O2 C10 C9 C18 -19.2(2) . . . . ?
C11 C10 C9 C18 161.05(16) . . . . ?
O2 C10 C9 C7 94.8(2) . . . . ?
C11 C10 C9 C7 -84.89(19) . . . . ?
C8 N1 C1 C2 -174.91(19) . . . . ?
C8 N1 C1 C6 2.9(2) . . . . ?
C2 C1 C6 C5 2.5(3) . . . . ?
N1 C1 C6 C5 -175.36(17) . . . . ?
C2 C1 C6 C7 179.94(17) . . . . ?
N1 C1 C6 C7 2.0(2) . . . . ?
O2 C10 C11 C16 170.19(18) . . . . ?
C9 C10 C11 C16 -10.1(3) . . . . ?
O2 C10 C11 C12 -13.0(3) . . . . ?
C9 C10 C11 C12 166.77(17) . . . . ?
C10 C9 C18 C19 -84.4(2) . . . . ?
C17 C9 C18 C19 35.0(2) . . . . ?
C7 C9 C18 C19 157.25(16) . . . . ?
C10 C9 C18 C25 145.79(16) . . . . ?
C17 C9 C18 C25 -94.86(18) . . . . ?
C7 C9 C18 C25 27.42(18) . . . . ?
C25 C18 C19 C20 -153.13(19) . . . . ?
C9 C18 C19 C20 84.6(2) . . . . ?
C25 C18 C19 C24 28.0(3) . . . . ?
C9 C18 C19 C24 -94.2(2) . . . . ?
C1 N1 C8 O1 169.85(19) . . . . ?
C1 N1 C8 C7 -6.3(2) . . . . ?
C7 N2 C25 C26 163.43(17) . . . . ?
C7 N2 C25 C18 37.5(2) . . . . ?
C19 C18 C25 N2 -168.18(17) . . . . ?
C9 C18 C25 N2 -40.1(2) . . . . ?
C19 C18 C25 C26 68.3(2) . . . . ?
C9 C18 C25 C26 -163.63(17) . . . . ?
C25 N2 C7 C6 -146.51(17) . . . . ?
C25 N2 C7 C8 102.27(19) . . . . ?
C25 N2 C7 C9 -19.3(2) . . . . ?
C5 C6 C7 N2 56.4(3) . . . . ?
C1 C6 C7 N2 -120.57(18) . . . . ?
C5 C6 C7 C8 171.6(2) . . . . ?
C1 C6 C7 C8 -5.34(19) . . . . ?
C5 C6 C7 C9 -65.4(3) . . . . ?
C1 C6 C7 C9 117.60(18) . . . . ?
O1 C8 C7 N2 -50.2(3) . . . . ?
N1 C8 C7 N2 126.00(18) . . . . ?
O1 C8 C7 C6 -169.19(19) . . . . ?
N1 C8 C7 C6 7.00(19) . . . . ?
O1 C8 C7 C9 66.4(2) . . . . ?
N1 C8 C7 C9 -117.39(18) . . . . ?
C10 C9 C7 N2 -126.28(18) . . . . ?
C17 C9 C7 N2 114.82(19) . . . . ?
C18 C9 C7 N2 -5.96(19) . . . . ?
C10 C9 C7 C6 -0.5(2) . . . . ?
C17 C9 C7 C6 -119.44(18) . . . . ?
C18 C9 C7 C6 119.78(17) . . . . ?
C10 C9 C7 C8 115.77(19) . . . . ?
C17 C9 C7 C8 -3.1(2) . . . . ?
C18 C9 C7 C8 -123.91(17) . . . . ?
C17 O3 C16 C15 162.09(17) . . . . ?
C17 O3 C16 C11 -18.8(3) . . . . ?
C12 C11 C16 O3 -179.09(17) . . . . ?
C10 C11 C16 O3 -2.2(3) . . . . ?
C12 C11 C16 C15 0.0(3) . . . . ?
C10 C11 C16 C15 176.92(18) . . . . ?
C16 O3 C17 C9 51.7(2) . . . . ?
C10 C9 C17 O3 -60.1(2) . . . . ?
C18 C9 C17 O3 176.72(15) . . . . ?
C7 C9 C17 O3 61.0(2) . . . . ?
C24 C19 C20 C21 2.2(3) . . . . ?
C18 C19 C20 C21 -176.70(18) . . . . ?
C6 C1 C2 C3 -0.9(3) . . . . ?
N1 C1 C2 C3 176.56(19) . . . . ?
C16 C11 C12 C13 0.6(3) . . . . ?
C10 C11 C12 C13 -176.26(19) . . . . ?
C28 C27 C26 C25 -92.3(3) . . . . ?
C32 C27 C26 C25 85.4(2) . . . . ?
N2 C25 C26 C27 -62.2(2) . . . . ?
C18 C25 C26 C27 57.0(2) . . . . ?
C20 C19 C24 C23 -1.7(3) . . . . ?
C18 C19 C24 C23 177.22(19) . . . . ?
C1 C6 C5 C4 -2.1(3) . . . . ?
C7 C6 C5 C4 -178.85(19) . . . . ?
O3 C16 C15 C14 178.37(18) . . . . ?
C11 C16 C15 C14 -0.7(3) . . . . ?
C19 C20 C21 C22 -1.4(3) . . . . ?
C1 C2 C3 C4 -1.0(3) . . . . ?
C20 C21 C22 C23 -0.1(3) . . . . ?
C28 C27 C32 C31 1.5(3) . . . . ?
C26 C27 C32 C31 -176.3(2) . . . . ?
C21 C22 C23 C24 0.6(4) . . . . ?
C19 C24 C23 C22 0.3(4) . . . . ?
C32 C27 C28 C29 -1.1(4) . . . . ?
C26 C27 C28 C29 176.7(2) . . . . ?
C16 C15 C14 C13 0.9(3) . . . . ?
C11 C12 C13 C14 -0.5(3) . . . . ?
C15 C14 C13 C12 -0.3(3) . . . . ?
C2 C3 C4 C5 1.4(4) . . . . ?
C6 C5 C4 C3 0.2(3) . . . . ?
C27 C32 C31 C30 -1.0(4) . . . . ?
C27 C28 C29 C30 0.2(4) . . . . ?
C32 C31 C30 C29 0.0(5) . . . . ?
C28 C29 C30 C31 0.4(5) . . . . ?

loop_
_geom_hbond_atom_site_label_D
_geom_hbond_atom_site_label_H
_geom_hbond_atom_site_label_A
_geom_hbond_distance_DH
_geom_hbond_distance_HA
_geom_hbond_distance_DA
_geom_hbond_angle_DHA
_geom_hbond_site_symmetry_A
_geom_hbond_publ_flag
C17 H17B O1 0.97 2.51 3.009(2) 111.8 . yes
C15 H15 O3 0.93 2.61 3.436(3) 147.7 2_567 yes
N1 H1 O1 0.84(2) 2.13(2) 2.936(3) 160(2) 2_667 yes

_refine_diff_density_max         0.175
_refine_diff_density_min         -0.171
_refine_diff_density_rms         0.039

_shelx_res_file                  
;
TITL necmi17_0m_a.res in P-1
    shelx.res
    created by SHELXL-2018/3 at 12:09:30 on 06-Dec-2021
CELL  0.71073   8.1861  11.0003  14.6362   76.208   78.404   86.588
ZERR     2.00   0.0011   0.0016   0.0022    0.005    0.004    0.004
LATT   1
SFAC  C    H    N    O
UNIT  64 52 4 6
MERG   2
OMIT    -4.00  52.00
OMIT     0   1   0
OMIT     0   0   1
MORE -1
HTAB C17 O1
EQIV $1 -x, -y+1, -z+2
HTAB C15 O3_$1
EQIV $2 -x+1, -y+1, -z+2
HTAB N1 O1_$2
FMAP   2
PLAN    5
ACTA
BOND   $H
CONF
L.S.  25
WGHT    0.048000    0.042500
EXTI    0.017769
FVAR       0.82922
O2    4    0.260640    0.313964    0.650412    11.00000    0.05032    0.05307 =
         0.03078   -0.01400   -0.00798   -0.00303
O3    4    0.114320    0.354227    0.925385    11.00000    0.04890    0.04773 =
         0.03476   -0.01670   -0.00324    0.00208
O1    4    0.459609    0.342163    0.982886    11.00000    0.07084    0.04872 =
         0.03420   -0.00722   -0.01793   -0.00665
N1    3    0.436403    0.534638    0.881218    11.00000    0.05247    0.03814 =
         0.03474   -0.01558   -0.00826   -0.00362
N2    3    0.627012    0.285590    0.801287    11.00000    0.04070    0.04291 =
         0.05053   -0.01706   -0.00578   -0.00342
C10   1    0.229148    0.334772    0.730492    11.00000    0.03614    0.03563 =
         0.03151   -0.00708   -0.00261   -0.01308
C9    1    0.325988    0.272376    0.808400    11.00000    0.03478    0.03392 =
         0.02698   -0.00926   -0.00381   -0.00566
C1    1    0.461685    0.582912    0.781331    11.00000    0.03378    0.04173 =
         0.03234   -0.01028   -0.00649   -0.00402
C6    1    0.488358    0.485028    0.735163    11.00000    0.03416    0.04080 =
         0.03231   -0.01192   -0.00606   -0.00973
C11   1    0.095184    0.422522    0.757950    11.00000    0.03127    0.04059 =
         0.03963   -0.01229   -0.00662   -0.00316
C18   1    0.421522    0.152330    0.788233    11.00000    0.03933    0.03660 =
         0.02847   -0.00979   -0.00462   -0.00482
AFIX  13
H18   2    0.456907    0.166730    0.718492    11.00000   -1.20000
AFIX   0
C19   1    0.319255    0.034119    0.820314    11.00000    0.04002    0.03383 =
         0.03661   -0.01285   -0.00503   -0.00039
C8    1    0.453017    0.408124    0.903116    11.00000    0.03744    0.04232 =
         0.03512   -0.01291   -0.00911   -0.00506
C25   1    0.579592    0.153642    0.828877    11.00000    0.04215    0.04128 =
         0.03422   -0.00937   -0.00768   -0.00194
AFIX  13
H25   2    0.549414    0.129132    0.898972    11.00000   -1.20000
AFIX   0
C7    1    0.474261    0.362332    0.809267    11.00000    0.03666    0.03711 =
         0.03272   -0.01362   -0.00750   -0.00489
C16   1    0.046238    0.429476    0.853360    11.00000    0.03438    0.04099 =
         0.04378   -0.01667   -0.00535   -0.00661
C17   1    0.197966    0.243727    0.902241    11.00000    0.04490    0.03886 =
         0.03533   -0.01170   -0.00318   -0.00351
AFIX  23
H17A  2    0.115769    0.186866    0.897258    11.00000   -1.20000
H17B  2    0.253844    0.201936    0.953917    11.00000   -1.20000
AFIX   0
C20   1    0.221724    0.005694    0.761202    11.00000    0.04922    0.04053 =
         0.04709   -0.01496   -0.01252   -0.00151
AFIX  43
H20   2    0.223989    0.057298    0.700554    11.00000   -1.20000
AFIX   0
C27   1    0.779351    0.092932    0.689193    11.00000    0.03641    0.04224 =
         0.05521   -0.01820   -0.00865    0.00492
C2    1    0.466866    0.706401    0.732192    11.00000    0.05401    0.03951 =
         0.04950   -0.01010   -0.01317   -0.00363
AFIX  43
H2A   2    0.447153    0.771090    0.764095    11.00000   -1.20000
AFIX   0
C12   1    0.020255    0.504405    0.689350    11.00000    0.04250    0.05586 =
         0.04905   -0.01209   -0.01209   -0.00084
AFIX  43
H12   2    0.050636    0.500491    0.625371    11.00000   -1.20000
AFIX   0
C26   1    0.722469    0.068100    0.795972    11.00000    0.04329    0.04840 =
         0.05784   -0.01307   -0.01420    0.00270
AFIX  23
H26A  2    0.816433    0.078073    0.824605    11.00000   -1.20000
H26B  2    0.686895   -0.018165    0.819643    11.00000   -1.20000
AFIX   0
C24   1    0.316115   -0.048056    0.908802    11.00000    0.06112    0.04884 =
         0.04303   -0.00727   -0.01289   -0.01138
AFIX  43
H24   2    0.382581   -0.032447    0.949242    11.00000   -1.20000
AFIX   0
C5    1    0.527852    0.510931    0.636616    11.00000    0.05434    0.05697 =
         0.03655   -0.01641   -0.00346   -0.02141
AFIX  43
H5    2    0.549704    0.446308    0.604713    11.00000   -1.20000
AFIX   0
C15   1   -0.074276    0.515902    0.879654    11.00000    0.03833    0.05964 =
         0.05707   -0.02916   -0.00442   -0.00132
AFIX  43
H15   2   -0.107412    0.519471    0.943586    11.00000   -1.20000
AFIX   0
C21   1    0.120967   -0.098592    0.791347    11.00000    0.05061    0.05199 =
         0.06785   -0.02439   -0.01192   -0.00913
AFIX  43
H21   2    0.054441   -0.115315    0.751333    11.00000   -1.20000
AFIX   0
C3    1    0.502747    0.729907    0.633152    11.00000    0.07378    0.05096 =
         0.05228    0.00038   -0.02078   -0.01407
AFIX  43
H3    2    0.505364    0.812375    0.597835    11.00000   -1.20000
AFIX   0
C22   1    0.118328   -0.177429    0.879605    11.00000    0.05442    0.04452 =
         0.07248   -0.01469    0.00408   -0.01478
AFIX  43
H22   2    0.050278   -0.247300    0.899455    11.00000   -1.20000
AFIX   0
C32   1    0.895840    0.183804    0.641265    11.00000    0.05208    0.06332 =
         0.06790   -0.02351   -0.00589   -0.00729
AFIX  43
H32   2    0.944249    0.226740    0.676416    11.00000   -1.20000
AFIX   0
C23   1    0.216056   -0.152830    0.938143    11.00000    0.06712    0.04847 =
         0.05132   -0.00100   -0.00257   -0.01120
AFIX  43
H23   2    0.215532   -0.206474    0.997854    11.00000   -1.20000
AFIX   0
C28   1    0.713436    0.029316    0.634454    11.00000    0.05691    0.06976 =
         0.07167   -0.03555    0.00011   -0.01000
AFIX  43
H28   2    0.636171   -0.033397    0.664518    11.00000   -1.20000
AFIX   0
C14   1   -0.143303    0.595546    0.810082    11.00000    0.03785    0.05527 =
         0.08129   -0.02829   -0.01010    0.00383
AFIX  43
H14   2   -0.222731    0.654308    0.827179    11.00000   -1.20000
AFIX   0
C13   1   -0.097287    0.590436    0.714698    11.00000    0.04514    0.05915 =
         0.07111   -0.01092   -0.01840    0.00694
AFIX  43
H13   2   -0.145791    0.644954    0.668269    11.00000   -1.20000
AFIX   0
C4    1    0.534640    0.634999    0.585407    11.00000    0.07344    0.06872 =
         0.03131   -0.00357   -0.00826   -0.02725
AFIX  43
H4    2    0.560787    0.653798    0.518773    11.00000   -1.20000
AFIX   0
C31   1    0.941824    0.212260    0.543412    11.00000    0.07803    0.08381 =
         0.07028   -0.01584    0.00755   -0.01764
AFIX  43
H31   2    1.019251    0.274735    0.512963    11.00000   -1.20000
AFIX   0
C29   1    0.760383    0.057337    0.536047    11.00000    0.08221    0.11636 =
         0.07645   -0.05232   -0.01051   -0.01221
AFIX  43
H29   2    0.714641    0.013796    0.500207    11.00000   -1.20000
AFIX   0
C30   1    0.874753    0.149577    0.490787    11.00000    0.09576    0.12012 =
         0.05609   -0.02508    0.00313   -0.00910
AFIX  43
H30   2    0.906033    0.168935    0.424319    11.00000   -1.20000
AFIX   0
H1    2    0.444135    0.579666    0.919333    11.00000    0.07299
H2    2    0.673229    0.304289    0.744520    11.00000    0.07164
HKLF    4


REM  necmi17_0m_a.res in P-1
REM wR2 = 0.1183, GooF = S = 1.034, Restrained GooF = 1.034 for all data
REM R1 = 0.0521 for 2714 Fo > 4sig(Fo) and 0.1243 for all 4929 data
REM 343 parameters refined using 0 restraints

END

WGHT      0.0480      0.0412

REM Highest difference peak  0.175,  deepest hole -0.171,  1-sigma level  0.039
Q1    1   0.7105  0.3172  0.8302  11.00000  0.05    0.18
Q2    1   0.2320 -0.0858  0.7436  11.00000  0.05    0.17
Q3    1   0.4269  0.5383  0.7463  11.00000  0.05    0.15
Q4    1   0.4376  0.3637  0.8625  11.00000  0.05    0.15
Q5    1   0.0000  0.5000  1.0000  10.50000  0.05    0.14
;
_shelx_res_checksum              5924

_shelx_hkl_file                  
;
  -1   0   0  761.62   28.80
  -1   0   0  810.92   28.60
  -1   0   0  878.41   26.40
  -1   0   0  794.82   28.90
  -1   0   0  772.82   29.10
  -1   0   0  735.83   28.50
  -1   0   0  780.32   28.50
  -2   0   0 1062.19   40.50
  -2   0   0 1079.79   40.30
  -2   0   0 1063.29   35.80
  -2   0   0 1060.19   38.80
  -2   0   0 1033.40   39.80
  -2   0   0 1113.39   45.60
  -2   0   0 1051.09   40.40
  -2   0   0 1067.59   41.20
   2   0   0 1039.50   40.20
   2   0   0 1090.59   41.30
   2   0   0 1048.80   41.40
   2   0   0 1071.59   40.90
   2   0   0  995.10   42.30
   2   0   0 1077.69   40.50
  -3   0   0 2091.49   77.49
  -3   0   0 2090.79   76.69
  -3   0   0 2157.88   70.29
  -3   0   0 2117.09   75.19
  -3   0   0 2127.09   78.59
  -3   0   0 2163.68   79.49
  -3   0   0 2114.59   78.69
  -3   0   0 2129.29   77.59
  -3   0   0 2103.49   77.49
   3   0   0 2032.90   78.79
   3   0   0 2028.70   77.09
   3   0   0 2205.18   77.89
   3   0   0 2115.79   70.29
   3   0   0 2129.79   78.29
   3   0   0 2050.49   77.29
   3   0   0 2215.38   78.79
  -4   0   0  272.47   20.10
  -4   0   0  266.77   19.30
  -4   0   0  265.87   18.60
  -4   0   0  316.97   22.50
  -4   0   0  268.87   12.80
  -4   0   0  279.77   22.00
  -4   0   0  318.37   21.60
  -4   0   0  360.86   22.40
  -4   0   0  303.57   18.00
   4   0   0  263.87   18.70
   4   0   0  259.87   19.50
   4   0   0  308.47   21.40
   4   0   0  294.97   20.80
   4   0   0  295.37   19.50
   4   0   0  287.87   12.20
   4   0   0  310.37   19.80
  -5   0   0  618.04   22.80
  -5   0   0  613.34   34.50
  -5   0   0  623.24   36.50
  -5   0   0  642.54   36.70
  -5   0   0  674.63   34.90
  -5   0   0  590.64   38.80
  -5   0   0  610.54   33.80
  -5   0   0  690.53   32.10
  -5   0   0  637.64   33.60
  -5   0   0  656.93   34.40
   5   0   0  596.74   33.80
   5   0   0  646.34   34.30
   5   0   0  627.54   34.20
   5   0   0  594.94   34.30
   5   0   0  631.94   36.00
   5   0   0  613.84   36.30
  -6   0   0  163.58   23.60
  -6   0   0  123.19   16.60
  -6   0   0  119.09    7.00
  -6   0   0  123.39   17.30
  -6   0   0  119.79   15.40
  -6   0   0  112.49   18.30
  -6   0   0  118.59    6.80
   6   0   0  105.39   16.50
   6   0   0  116.89   19.80
   6   0   0  129.59   18.90
   6   0   0  126.59   19.50
   6   0   0  142.19   20.00
   6   0   0   95.89   15.90
  -7   0   0    4.50    9.60
  -7   0   0   11.50    7.90
  -7   0   0    0.20    8.60
  -7   0   0   -2.30    8.50
   7   0   0   14.80   11.20
   7   0   0    5.10   11.30
   7   0   0    7.00   10.60
   7   0   0    8.50   12.30
   7   0   0    6.80   10.70
   7   0   0    8.80    9.30
  -8   0   0    3.30   11.60
  -8   0   0    9.00   12.20
  -8   0   0   -6.10    9.80
   8   0   0    5.20   11.80
   8   0   0    5.10   11.80
   8   0   0   16.60   10.40
   8   0   0   18.70   14.80
  -9   0   0   43.10   18.20
  -9   0   0   76.99   20.00
   9   0   0   66.99   19.60
   9   0   0   62.49   21.40
   9   0   0   52.39   23.10
   9   0   0   53.19   22.40
  10   0   0   -6.70   14.50
  10   0   0    5.90   20.60
  10   0   0   -6.00   15.40
  10   0   0  -24.40   20.00
  10  -1   0   23.40   21.20
  10  -1   0   -3.70   18.90
  10  -1   0   -1.50   18.10
   9  -1   0  -20.10   13.80
   9  -1   0    4.10   14.40
   9  -1   0  -22.80   11.70
  -9   1   0   16.20   15.80
   8  -1   0   -0.30   10.00
   8  -1   0   -2.30   13.50
   8  -1   0   17.30   10.40
   8  -1   0    6.90   13.50
   8  -1   0   23.20   15.60
  -8   1   0    7.20   11.60
  -8   1   0   17.20   13.20
  -8   1   0   20.20   12.20
   7  -1   0   46.30   12.30
   7  -1   0   81.79   18.50
   7  -1   0   41.90   15.10
   7  -1   0   55.19   15.00
   7  -1   0   45.60   15.60
  -7   1   0   58.39   13.30
  -7   1   0   31.40   11.60
  -7   1   0   35.70   11.30
  -7   1   0   48.70   11.40
   6  -1   0   39.70   11.20
   6  -1   0   65.89   13.50
   6  -1   0   50.69   11.80
   6  -1   0   36.00   11.80
   6  -1   0   64.19   14.40
   6  -1   0   35.60   11.50
  -6   1   0   39.40   12.90
  -6   1   0   54.59   10.20
  -6   1   0   54.69    5.40
  -6   1   0   46.10   12.60
  -6   1   0   47.90    5.00
  -6   1   0   62.99   14.40
  -6   1   0   53.29   11.90
   5  -1   0  245.18   20.00
   5  -1   0  228.98   20.20
   5  -1   0  264.47   21.20
   5  -1   0  270.47   20.60
   5  -1   0  261.27   21.00
   5  -1   0  239.38   20.60
  -5   1   0  243.68   23.30
  -5   1   0  259.17   20.30
  -5   1   0  243.08   22.30
  -5   1   0  229.98   17.80
  -5   1   0  223.28   25.20
  -5   1   0  209.48   19.10
  -5   1   0  247.38   10.70
  -5   1   0  240.78   17.10
  -5   1   0  249.28   20.40
  -5   1   0  284.67   20.90
  -5   1   0  239.18   10.70
   4  -1   0  137.49   16.50
   4  -1   0  125.09   12.50
   4  -1   0   88.79   12.60
   4  -1   0  113.99   15.00
   4  -1   0  102.99   13.20
   4  -1   0  108.09   13.40
  -4   1   0   96.09   13.80
  -4   1   0  125.69   14.50
  -4   1   0  129.79   14.50
  -4   1   0  111.19    5.50
  -4   1   0  129.09   16.40
  -4   1   0  104.99   10.50
  -4   1   0  115.99   13.60
  -4   1   0  115.69   14.70
  -4   1   0  113.59   14.50
   3  -1   0  363.06   20.60
   3  -1   0  400.06   21.00
   3  -1   0  397.26   22.00
   3  -1   0  385.46   21.90
   3  -1   0  435.66   22.20
   3  -1   0  410.86   22.20
  -3   1   0  396.46   20.70
  -3   1   0  388.26   14.20
  -3   1   0  397.56   21.30
  -3   1   0  394.36   19.00
  -3   1   0  361.56   21.30
  -3   1   0  395.16   21.10
  -3   1   0  388.46   14.20
  -3   1   0  372.86   14.70
  -3   1   0  377.46   21.40
  -3   1   0  395.86   22.40
  -3   1   0  400.96   21.90
  -3   1   0  391.96   14.10
   2  -1   0 9462.85  305.47
   2  -1   0 9692.53  312.17
   2  -1   0 9768.52  311.17
   2  -1   0 9398.56  312.87
   2  -1   0 9999.00  312.37
   2  -1   0 9033.50  307.67
   2  -1   0 9332.87  311.67
  -2   1   0 9367.66  311.57
  -2   1   0 9780.92  312.37
  -2   1   0 9448.85  310.17
  -2   1   0 9527.65  305.67
  -2   1   0 9659.63  311.07
  -2   1   0 9528.15  311.27
  -2   1   0 9688.93  310.97
  -2   1   0 9290.97  311.57
  -2   1   0 9336.27  307.97
   1  -1   0  424.26   18.10
   1  -1   0  384.66   15.90
   1  -1   0  398.06   16.10
  -1   1   0  445.16   18.50
  -1   1   0  451.35   16.50
  -1   1   0  443.26   18.40
  -1   1   0  454.25   15.70
  -1   1   0  448.46   16.60
  -1   1   0  451.05   16.60
  -1   1   0  459.55   17.20
  -1   1   0  453.95   18.40
   0  -1   0    1.90    1.10
   0  -1   0    1.80    1.40
   0   1   0   -0.20    0.90
   0   1   0    0.20    0.90
   0   1   0    0.70    0.90
   0   1   0   -1.20    0.60
  -1  -1   0  128.79    7.30
  -1  -1   0  123.99    6.00
  -1  -1   0  129.49    7.00
  -1  -1   0  133.09    6.50
  -1  -1   0  127.79    6.60
  -1  -1   0  120.39    7.80
  -1  -1   0  119.79    5.70
   1   1   0  111.19    6.30
   1   1   0  137.09    8.30
  -2  -1   0 8011.40  270.17
  -2  -1   0 8293.27  266.87
  -2  -1   0 8350.16  269.27
  -2  -1   0 8037.70  267.77
  -2  -1   0 8131.79  262.97
  -2  -1   0 8374.16  265.47
  -2  -1   0 8027.90  267.57
  -2  -1   0 8393.56  269.97
  -2  -1   0 8263.47  268.17
  -2  -1   0 8195.58  263.37
  -2  -1   0 8184.78  266.07
   2   1   0 7988.70  269.17
   2   1   0 8114.59  269.67
   2   1   0 8208.98  267.37
   2   1   0 7982.80  268.07
  -3  -1   0 1482.15   58.69
  -3  -1   0 1547.95   57.49
  -3  -1   0 1509.85   53.99
  -3  -1   0 1571.54   57.39
  -3  -1   0 1473.55   58.19
  -3  -1   0 1454.75   60.89
  -3  -1   0 1515.65   50.69
  -3  -1   0 1480.35   57.59
  -3  -1   0 1539.15   60.99
  -3  -1   0 1539.35   59.49
  -3  -1   0 1486.65   51.69
   3   1   0 1517.35   56.59
   3   1   0 1574.94   61.39
   3   1   0 1513.35   53.79
   3   1   0 1555.84   58.99
   3   1   0 1518.45   57.29
   3   1   0 1542.95   60.99
   3   1   0 1562.64   58.39
   3   1   0 1481.05   56.59
  -4  -1   0    5.20    3.30
  -4  -1   0    4.70    1.70
  -4  -1   0    1.50    1.80
  -4  -1   0   -0.60    6.10
  -4  -1   0    3.10    4.00
  -4  -1   0    7.50    5.60
  -4  -1   0   -2.40    5.00
  -4  -1   0   -1.30    5.20
  -4  -1   0    3.30    6.40
  -4  -1   0    2.40    4.60
  -4  -1   0   -1.60    5.60
   4   1   0    3.20    5.60
   4   1   0    6.70    5.30
   4   1   0   -2.30    4.10
   4   1   0   -0.40    4.50
   4   1   0    6.90    5.20
   4   1   0    3.50    3.40
   4   1   0    6.90    5.10
  -5  -1   0   13.30    2.70
  -5  -1   0    4.40    7.40
  -5  -1   0    1.20    7.50
  -5  -1   0   24.70   13.20
  -5  -1   0    9.40    2.80
  -5  -1   0   19.40    4.60
  -5  -1   0   33.80    9.80
  -5  -1   0   15.50    9.10
  -5  -1   0   25.00    8.20
  -5  -1   0    0.10    6.90
  -5  -1   0   14.10    8.80
   5   1   0    4.10    6.80
   5   1   0   12.80    3.90
   5   1   0   26.80    8.80
   5   1   0   11.70    7.20
   5   1   0    5.00    5.30
   5   1   0   16.20    7.80
   5   1   0   14.30    6.00
  -6  -1   0   15.10    4.00
  -6  -1   0   11.00    3.40
  -6  -1   0   22.10    8.70
  -6  -1   0    5.30   11.70
  -6  -1   0    0.00    6.70
  -6  -1   0   -2.90    8.80
  -6  -1   0   11.10    4.50
  -6  -1   0   15.30    9.40
   6   1   0   18.50   12.40
   6   1   0   -0.20    7.70
   6   1   0   19.10    9.40
   6   1   0   10.00    3.80
   6   1   0    5.90    7.30
  -7  -1   0    9.40    8.10
  -7  -1   0    3.30    9.00
  -7  -1   0   -6.70    8.10
  -7  -1   0   -2.00    7.60
   7   1   0    6.00    7.30
   7   1   0   -2.80    9.90
   7   1   0   -8.50    8.80
   7   1   0  -12.10    8.10
   7   1   0    8.70   10.00
  -8  -1   0  -10.10   10.80
  -8  -1   0    5.80   10.20
  -8  -1   0   -0.20   11.10
   8   1   0    6.10   12.00
   8   1   0   -4.60   11.80
   8   1   0   21.20   14.90
   8   1   0    5.40   13.30
   8   1   0   21.80   12.50
  -9  -1   0  -14.70   13.90
  -9  -1   0   -5.30   13.90
   9   1   0   -7.00   12.10
   9   1   0  -13.00   12.10
   9   1   0    4.10   16.00
   9   1   0   23.50   17.20
  10   1   0   19.60   23.50
  10   1   0  -16.70   21.40
  10   1   0   -6.90   16.50
  10  -2   0   -2.60   19.70
  10  -2   0  -17.60   18.30
  10  -2   0    9.90   19.40
   9  -2   0   21.70   16.80
   9  -2   0   -4.90   16.20
   9  -2   0   15.40   17.50
  -9   2   0   19.30   16.70
  -9   2   0    2.20   15.10
   8  -2   0   11.60   12.90
   8  -2   0    6.50   11.80
   8  -2   0   19.30   15.10
   8  -2   0    7.30   11.20
  -8   2   0   -1.40   13.40
  -8   2   0   17.50   14.90
   7  -2   0   99.59   20.00
   7  -2   0   50.09   15.20
   7  -2   0   65.39   17.90
   7  -2   0   69.39   16.80
  -7   2   0   80.39   17.60
  -7   2   0   58.29   13.10
  -7   2   0   64.69   13.90
  -7   2   0   94.99   19.40
   6  -2   0  107.59   18.50
   6  -2   0  158.98   23.80
   6  -2   0  109.69   20.00
   6  -2   0  129.49   21.00
  -6   2   0  129.19   23.10
  -6   2   0  107.89    9.70
  -6   2   0  131.09   18.80
  -6   2   0  113.29   16.90
  -6   2   0  108.29    9.20
  -6   2   0  150.18   19.70
  -6   2   0  126.09   15.50
   5  -2   0  315.97   23.50
   5  -2   0  311.37   24.10
   5  -2   0  318.67   22.70
   5  -2   0  330.27   24.40
  -5   2   0  333.77   24.30
  -5   2   0  296.67   27.80
  -5   2   0  280.27   22.00
  -5   2   0  329.17   23.90
  -5   2   0  301.77   15.40
  -5   2   0  290.47   23.60
  -5   2   0  268.37   22.50
  -5   2   0  292.37   15.70
  -5   2   0  286.77   24.50
  -5   2   0  333.17   19.40
  -5   2   0  279.47   22.60
   4  -2   0   59.09   11.40
   4  -2   0   70.49   13.40
   4  -2   0   73.89   11.30
   4  -2   0   55.29   11.20
  -4   2   0   64.39   10.60
  -4   2   0   65.89   11.20
  -4   2   0   67.69    4.60
  -4   2   0   63.49   10.50
  -4   2   0   60.69    8.60
  -4   2   0   69.49    6.40
  -4   2   0   67.69    4.60
  -4   2   0   66.99   10.60
  -4   2   0   68.49   11.40
  -4   2   0   76.09   12.90
  -4   2   0   63.39    7.10
   3  -2   0   58.79    5.90
   3  -2   0   55.99    9.20
   3  -2   0   61.09    5.00
   3  -2   0   73.69   11.20
   3  -2   0   81.99   11.50
   3  -2   0   48.00    8.60
   3  -2   0   54.49    9.50
  -3   2   0   47.30    6.00
  -3   2   0   57.29   10.10
  -3   2   0   47.80    4.80
  -3   2   0   64.29    9.40
  -3   2   0   52.59    6.10
  -3   2   0   64.79    9.80
  -3   2   0   61.19   10.40
  -3   2   0   46.10    6.00
  -3   2   0   53.69    9.40
  -3   2   0   54.59    8.70
  -3   2   0   65.79    9.30
   2  -2   0 2370.26   81.39
   2  -2   0 2407.96   86.09
   2  -2   0 2397.46   80.69
   2  -2   0 2356.76   85.59
   2  -2   0 2415.16   86.39
   2  -2   0 2450.05   85.89
   2  -2   0 2405.36   79.89
   2  -2   0 2350.96   83.79
  -2   2   0 2473.15   85.39
  -2   2   0 2402.46   81.69
  -2   2   0 2399.96   82.29
  -2   2   0 2387.16   82.49
  -2   2   0 2434.66   79.99
  -2   2   0 2434.16   83.19
  -2   2   0 2326.87   85.79
  -2   2   0 2429.66   85.99
  -2   2   0 2389.86   85.79
   1  -2   0 6066.19  201.08
   1  -2   0 6237.78  200.88
   1  -2   0 6185.28  200.88
   1  -2   0 6127.39  197.68
   1  -2   0 6288.07  203.18
   1  -2   0 5987.40  202.08
  -1   2   0 6168.18  201.28
  -1   2   0 6213.88  201.28
  -1   2   0 6145.98  200.98
  -1   2   0 6093.19  201.48
  -1   2   0 5914.41  203.28
  -1   2   0 6103.99  201.88
  -1   2   0 6098.79  202.38
   0  -2   0  377.26   21.40
   0  -2   0  358.36   16.90
   0  -2   0  387.66   21.20
   0  -2   0  339.67   16.90
   0  -2   0  383.16   14.70
   0  -2   0  373.76   16.90
   0   2   0  379.96   16.90
   0   2   0  351.16   17.20
   0   2   0  368.56   14.30
   0   2   0  376.66   19.20
  -1  -2   0 7729.73  256.77
  -1  -2   0 7797.42  257.17
  -1  -2   0 7872.31  252.77
  -1  -2   0 7862.51  256.57
  -1  -2   0 7826.92  255.77
  -1  -2   0 7907.51  260.27
  -1  -2   0 7922.21  256.37
  -1  -2   0 7906.01  251.37
   1   2   0 7408.16  257.07
   1   2   0 7870.11  257.27
   1   2   0 7879.51  255.87
   1   2   0 7769.82  259.57
   1   2   0 7970.70  256.17
   1   2   0 8262.27  253.47
   1   2   0 7725.73  256.47
  -2  -2   0 2825.02   97.79
  -2  -2   0 2913.91   96.29
  -2  -2   0 2895.21   98.29
  -2  -2   0 2860.51   98.49
  -2  -2   0 2895.31   99.69
  -2  -2   0 2854.11   95.29
  -2  -2   0 3020.50  102.69
  -2  -2   0 2909.51   99.09
  -2  -2   0 2883.01  103.09
   2   2   0 2887.01  101.99
   2   2   0 2799.32  102.59
   2   2   0 2910.41   99.79
   2   2   0 2852.11  102.09
   2   2   0 2898.11   97.29
   2   2   0 2874.81  100.69
   2   2   0 2873.91   96.29
  -3  -2   0  633.04   26.60
  -3  -2   0  642.14   34.10
  -3  -2   0  652.93   32.80
  -3  -2   0  678.43   27.50
  -3  -2   0  672.93   29.60
  -3  -2   0  679.63   29.20
  -3  -2   0  627.84   31.90
  -3  -2   0  682.33   28.40
  -3  -2   0  675.13   33.60
  -3  -2   0  664.13   27.70
   3   2   0  687.43   29.20
   3   2   0  648.74   29.90
   3   2   0  690.43   31.50
   3   2   0  698.13   33.70
   3   2   0  653.33   31.50
   3   2   0  651.73   28.10
  -4  -2   0  181.18   18.70
  -4  -2   0  200.78   16.90
  -4  -2   0  219.98   14.30
  -4  -2   0  192.38   11.80
  -4  -2   0  209.68   17.40
  -4  -2   0  212.38   16.80
  -4  -2   0  182.38   14.50
  -4  -2   0  204.28   17.40
  -4  -2   0  174.38   14.40
  -4  -2   0  193.78   11.40
   4   2   0  219.68   14.00
   4   2   0  191.88   15.00
   4   2   0  199.98   15.30
   4   2   0  209.88   17.10
   4   2   0  198.58   18.20
   4   2   0  203.28   16.20
  -5  -2   0   34.40    5.50
  -5  -2   0   24.90    9.50
  -5  -2   0   33.10   11.20
  -5  -2   0   26.60   10.50
  -5  -2   0   19.70    8.40
  -5  -2   0   44.40    9.80
  -5  -2   0   34.60    5.90
  -5  -2   0   35.80    7.60
  -5  -2   0   34.20    9.40
  -5  -2   0   24.10    9.00
  -5  -2   0   21.10   10.30
   5   2   0   26.80    6.80
   5   2   0   31.50   10.30
   5   2   0   35.00    9.30
   5   2   0   48.40   10.30
   5   2   0   29.90    8.80
   5   2   0   46.70   11.00
   5   2   0   26.30    8.70
  -6  -2   0  125.29   19.60
  -6  -2   0  104.89   16.20
  -6  -2   0  168.08   20.40
  -6  -2   0  139.19   12.40
  -6  -2   0  167.08   15.00
  -6  -2   0  138.19   10.80
  -6  -2   0  125.29   18.00
  -6  -2   0  128.39   10.10
   6   2   0  144.09   12.70
   6   2   0  121.69   18.30
   6   2   0  112.29   17.70
   6   2   0  188.58   25.10
   6   2   0  119.69   17.50
   6   2   0  157.48   19.30
  -7  -2   0   16.40   10.60
  -7  -2   0    3.20    8.00
  -7  -2   0   15.80   10.50
   7   2   0   -4.10    8.80
   7   2   0    7.40   11.20
   7   2   0   -4.00    8.80
   7   2   0   29.40   11.90
  -8  -2   0   67.79   16.80
  -8  -2   0   80.09   17.80
   8   2   0   97.89   22.70
   8   2   0   92.69   17.80
   8   2   0   65.89   16.50
   8   2   0   77.39   17.90
  -9  -2   0  -12.00   14.70
   9   2   0   -6.30   15.00
   9   2   0   -1.70   13.00
   9   2   0   -7.70   15.00
 -10  -2   0    6.70   21.00
  10   2   0   10.10   22.30
  10   2   0    9.60   18.80
  10  -3   0   15.50   22.10
  10  -3   0   25.40   23.30
  10  -3   0   21.60   20.40
 -10   3   0   -0.50   33.80
 -10   3   0   56.69   23.60
   9  -3   0   -7.10   16.30
   9  -3   0   17.50   14.80
   9  -3   0   13.40   17.40
   9  -3   0    8.70   16.30
  -9   3   0    5.00   16.60
  -9   3   0    4.50   17.00
   8  -3   0    1.90   11.80
   8  -3   0    5.10   12.10
   8  -3   0  -14.60   12.40
   8  -3   0   -8.10   12.10
  -8   3   0    4.50   14.70
  -8   3   0   38.40   16.40
   7  -3   0   -6.00   13.00
   7  -3   0  -11.80   11.20
   7  -3   0   -7.70   13.50
   7  -3   0  -12.00   12.50
  -7   3   0   -1.70    6.10
  -7   3   0  -18.10   11.90
  -7   3   0   -2.30   10.00
   6  -3   0   -1.20    8.60
   6  -3   0   10.90    9.40
   6  -3   0   26.20   12.00
   6  -3   0    5.50   10.40
  -6   3   0   19.70    6.70
  -6   3   0   15.70    6.80
  -6   3   0   32.10    7.60
  -6   3   0    5.80   10.80
  -6   3   0   12.40    7.80
  -6   3   0   15.00   11.10
  -6   3   0   18.70   11.30
   5  -3   0   66.19   11.80
   5  -3   0   96.99   15.50
   5  -3   0   63.89   15.10
  -5   3   0   79.39    9.80
  -5   3   0   71.59   14.10
  -5   3   0   66.89    5.60
  -5   3   0   84.29   10.10
  -5   3   0   71.39    5.60
  -5   3   0   87.19   13.40
  -5   3   0   71.19   12.20
  -5   3   0   71.99   15.30
  -5   3   0   55.39    9.40
   4  -3   0  375.06   24.90
   4  -3   0  400.16   26.30
   4  -3   0  403.36   26.60
   4  -3   0  407.46   26.60
   4  -3   0  392.26   23.80
   4  -3   0  403.06   18.10
  -4   3   0  371.06   25.60
  -4   3   0  374.26   26.10
  -4   3   0  405.36   20.60
  -4   3   0  367.66   20.50
  -4   3   0  397.46   18.40
  -4   3   0  387.76   27.40
  -4   3   0  333.37   22.70
  -4   3   0  374.86   23.20
  -4   3   0  382.46   18.70
  -4   3   0  417.86   26.10
   3  -3   0 2131.99   71.69
   3  -3   0 2107.79   73.59
   3  -3   0 2162.48   81.89
   3  -3   0 2022.60   79.39
   3  -3   0 2065.39   77.39
   3  -3   0 2120.69   80.99
   3  -3   0 2042.80   71.29
   3  -3   0 2099.79   70.99
   3  -3   0 2099.49   80.49
  -3   3   0 2062.09   80.59
  -3   3   0 2039.30   82.49
  -3   3   0 2070.89   75.89
  -3   3   0 2133.69   75.99
  -3   3   0 2077.19   75.39
  -3   3   0 1987.60   78.59
  -3   3   0 2074.39   79.99
  -3   3   0 2021.60   79.99
  -3   3   0 2096.39   70.99
  -3   3   0 2127.19   73.89
  -3   3   0 2068.09   78.69
   2  -3   0  646.84   30.20
   2  -3   0  667.53   27.60
   2  -3   0  643.84   27.70
   2  -3   0  622.34   23.50
   2  -3   0  662.73   31.40
   2  -3   0  645.94   27.70
   2  -3   0  629.94   29.50
   2  -3   0  660.83   33.40
  -2   3   0  634.14   27.90
  -2   3   0  651.73   30.70
  -2   3   0  677.63   32.80
  -2   3   0  611.94   28.70
  -2   3   0  646.24   28.70
  -2   3   0  613.54   29.60
  -2   3   0  682.53   31.30
  -2   3   0  648.64   31.40
  -2   3   0  619.54   25.90
   1  -3   0 2234.18   79.69
   1  -3   0 2242.88   77.69
   1  -3   0 2152.38   78.39
   1  -3   0 2202.68   81.59
   1  -3   0 2190.68   77.69
   1  -3   0 2223.88   78.59
   1  -3   0 2199.38   78.99
  -1   3   0 2163.38   80.29
  -1   3   0 2194.28   79.19
  -1   3   0 2182.98   79.69
  -1   3   0 2194.38   77.49
  -1   3   0 2125.59   77.89
  -1   3   0 2238.68   79.69
  -1   3   0 2272.97   82.69
  -1   3   0 2262.27   78.99
   0  -3   0   79.99   11.60
   0  -3   0   74.39    9.20
   0  -3   0   83.99    8.30
   0  -3   0   72.69    5.90
   0  -3   0   92.69    9.10
   0  -3   0   76.29    9.10
   0   3   0   84.49   11.60
   0   3   0   99.49    8.90
   0   3   0   80.79    8.00
   0   3   0   82.49    9.60
   0   3   0   87.99    6.10
   0   3   0   88.69    8.60
   0   3   0   77.39    9.10
  -1  -3   0  393.26   21.00
  -1  -3   0  396.86   19.50
  -1  -3   0  405.96   20.40
  -1  -3   0  399.06   16.80
  -1  -3   0  395.06   20.70
  -1  -3   0  367.56   19.20
  -1  -3   0  384.46   23.50
   1   3   0  388.86   19.60
   1   3   0  355.76   20.20
   1   3   0  422.96   23.80
   1   3   0  393.76   19.90
   1   3   0  367.16   18.70
   1   3   0  413.16   20.90
  -2  -3   0 3372.16  124.79
  -2  -3   0 3423.56  118.89
  -2  -3   0 3422.96  118.59
  -2  -3   0 3466.35  112.89
  -2  -3   0 3493.05  121.19
  -2  -3   0 3481.25  119.89
  -2  -3   0 3430.06  112.69
  -2  -3   0 3540.95  120.99
   2   3   0 3434.46  121.19
   2   3   0 3589.14  121.09
   2   3   0 3299.87  123.19
   2   3   0 3380.76  113.69
   2   3   0 3555.24  117.89
   2   3   0 3350.56  118.49
   2   3   0 3419.96  118.59
  -3  -3   0 1018.30   45.50
  -3  -3   0 1030.00   41.70
  -3  -3   0  802.22   45.40
  -3  -3   0 1012.40   47.10
  -3  -3   0 1045.10   41.00
  -3  -3   0 1044.20   35.70
  -3  -3   0  988.80   40.70
  -3  -3   0  996.30   42.70
   3   3   0  959.70   43.70
   3   3   0 1012.20   38.80
   3   3   0 1019.70   41.00
   3   3   0  981.40   45.60
   3   3   0 1042.90   43.00
   3   3   0 1044.90   38.00
   3   3   0  959.60   42.20
  -4  -3   0   63.39    8.70
  -4  -3   0   50.29   11.30
  -4  -3   0   49.40    9.20
  -4  -3   0   61.89   10.00
  -4  -3   0   58.49   14.70
  -4  -3   0   51.29   12.40
  -4  -3   0   44.40    7.90
  -4  -3   0   45.90    9.80
  -4  -3   0   80.89   13.20
  -4  -3   0   62.39    8.50
  -4  -3   0   56.89    9.30
   4   3   0   43.00   10.70
   4   3   0   51.09   10.50
   4   3   0   55.49   12.30
   4   3   0   49.99    9.50
   4   3   0   87.49   10.60
   4   3   0   48.60    9.50
  -5  -3   0   77.19   19.60
  -5  -3   0   58.09    9.50
  -5  -3   0   74.59   12.10
  -5  -3   0   59.09   11.20
  -5  -3   0   52.39    8.30
  -5  -3   0   49.90   13.10
  -5  -3   0   61.29   11.00
  -5  -3   0   51.09    9.20
  -5  -3   0   58.59   13.30
  -5  -3   0   57.39    8.10
   5   3   0   45.20   11.10
   5   3   0   50.09   14.20
   5   3   0   52.69   11.00
   5   3   0   44.20    8.80
   5   3   0   56.69    9.90
   5   3   0   50.19   14.50
  -6  -3   0   24.50    8.60
  -6  -3   0   28.20    9.40
  -6  -3   0   28.40   11.90
  -6  -3   0   35.50    9.80
  -6  -3   0   43.70    7.80
  -6  -3   0   28.70    7.70
  -6  -3   0   44.90   12.80
   6   3   0   18.30   11.10
   6   3   0   11.40    9.70
   6   3   0   44.10   12.80
   6   3   0   23.20   10.50
   6   3   0   41.30    9.20
   6   3   0   26.20   10.60
  -7  -3   0   -9.40    8.90
  -7  -3   0   -2.60   10.40
   7   3   0   -4.60    9.80
   7   3   0   -4.00   11.90
   7   3   0    0.20   12.70
   7   3   0    6.20   11.70
  -8  -3   0   11.90   13.80
   8   3   0   15.00   11.30
   8   3   0   15.60   12.00
   8   3   0   18.30   14.50
   8   3   0   27.40   16.70
  -9  -3   0  -27.30   14.50
   9   3   0   -4.00   13.10
   9   3   0    5.60   14.70
   9   3   0    1.30   16.40
 -10  -3   0   23.80   18.70
  10   3   0  -16.90   15.70
  10   3   0   24.20   21.80
  10  -4   0   39.00   23.00
  10  -4   0   37.10   24.40
  10  -4   0   23.70   22.50
 -10   4   0   13.60   23.90
 -10   4   0  -16.40   23.60
   9  -4   0   -0.60   14.50
   9  -4   0   -6.20   16.30
   9  -4   0    7.00   20.20
  -9   4   0   13.20   22.90
  -9   4   0    5.80   17.90
   8  -4   0    5.80   13.80
   8  -4   0   31.20   15.60
   8  -4   0   42.80   17.90
   8  -4   0   29.70   14.20
  -8   4   0   23.40   14.20
  -8   4   0   45.90   16.60
   7  -4   0   36.90   16.20
   7  -4   0   12.80   13.60
   7  -4   0   42.90   14.10
   7  -4   0   31.10   13.10
  -7   4   0   43.40   16.80
  -7   4   0   36.50   14.00
   6  -4   0   23.30   11.60
   6  -4   0   43.70   13.90
   6  -4   0   47.00   14.60
   6  -4   0   38.50   12.00
  -6   4   0   14.30   13.10
  -6   4   0   43.20    7.60
  -6   4   0   11.20    9.10
  -6   4   0   47.10   12.20
  -6   4   0   41.80   12.80
  -6   4   0   47.40   10.50
  -6   4   0   53.29   13.60
   5  -4   0   19.50    8.40
   5  -4   0    3.40    9.20
   5  -4   0   19.90    5.40
   5  -4   0    7.00    7.90
   5  -4   0   28.40   11.00
  -5   4   0   23.00    6.70
  -5   4   0   15.10   11.10
  -5   4   0    7.30    6.90
  -5   4   0   10.80    3.70
  -5   4   0   14.50    8.10
  -5   4   0   21.90    9.00
  -5   4   0   17.30    5.10
  -5   4   0   23.00    8.40
   4  -4   0    3.10    7.70
   4  -4   0   14.90    3.60
   4  -4   0   21.00    8.20
   4  -4   0   23.60    5.20
   4  -4   0   17.90    7.80
   4  -4   0    9.90    7.70
   4  -4   0   15.10    3.50
   4  -4   0   20.00    8.50
  -4   4   0   20.60    9.70
  -4   4   0   22.50    5.20
  -4   4   0   18.20    3.40
  -4   4   0    7.80    7.10
  -4   4   0   23.90    9.70
  -4   4   0   15.00    8.70
  -4   4   0   13.80    6.60
  -4   4   0   21.60    6.30
  -4   4   0   25.00    8.10
  -4   4   0   11.20    6.80
  -4   4   0   17.40    8.30
   3  -4   0  620.14   33.80
   3  -4   0  635.14   29.10
   3  -4   0  665.93   34.30
   3  -4   0  613.04   28.00
   3  -4   0  601.84   34.10
   3  -4   0  600.34   23.80
   3  -4   0  679.93   32.00
   3  -4   0  624.74   32.70
   3  -4   0  636.44   28.50
  -3   4   0  598.34   32.40
  -3   4   0  626.34   30.90
  -3   4   0  618.74   33.20
  -3   4   0  635.24   34.80
  -3   4   0  631.24   34.00
  -3   4   0  649.74   28.50
  -3   4   0  713.93   41.30
  -3   4   0  644.14   31.50
  -3   4   0  601.04   29.20
   2  -4   0   36.80    7.20
   2  -4   0   52.19    5.50
   2  -4   0   36.90    7.50
   2  -4   0   48.20    8.30
   2  -4   0   52.39   10.40
   2  -4   0   24.90    6.80
   2  -4   0   58.69   10.80
   2  -4   0   54.39   10.60
   2  -4   0   69.79   11.50
  -2   4   0   38.40    8.40
  -2   4   0   36.20    9.40
  -2   4   0   52.99    6.20
  -2   4   0   57.69    9.30
  -2   4   0   59.79    9.60
  -2   4   0   45.30    7.60
  -2   4   0   61.39   10.60
  -2   4   0   68.89   12.10
  -2   4   0   53.79    9.10
   1  -4   0   22.30    8.50
   1  -4   0   14.70    6.20
   1  -4   0   25.50    6.70
   1  -4   0   29.20    6.00
   1  -4   0   27.40    6.80
   1  -4   0   19.70    6.20
  -1   4   0   19.10    5.50
  -1   4   0   16.90    5.90
  -1   4   0   19.50    6.40
  -1   4   0   35.10    7.30
  -1   4   0   17.70    5.60
  -1   4   0   18.10    6.80
  -1   4   0   20.10    7.20
  -1   4   0   24.70    6.90
   0  -4   0    1.60    4.90
   0  -4   0   11.60    5.70
   0  -4   0    0.90    5.90
   0  -4   0    4.40    2.80
   0  -4   0    8.60    4.50
   0   4   0    7.20    6.00
   0   4   0    1.80    3.80
   0   4   0    0.90    4.10
   0   4   0   15.30    8.50
   0   4   0    7.50    2.80
   0   4   0   12.00    4.60
   0   4   0   14.80    5.30
  -1  -4   0   52.89    9.00
  -1  -4   0   72.39   11.00
  -1  -4   0   52.19    9.60
  -1  -4   0   66.19    9.30
  -1  -4   0   40.20   10.20
  -1  -4   0   59.69    7.60
  -1  -4   0   47.00    3.60
   1   4   0   65.19    9.20
   1   4   0   66.89    7.10
   1   4   0   61.89    7.80
   1   4   0   56.09    9.00
   1   4   0   65.79   12.30
   1   4   0   58.39    9.30
  -2  -4   0   37.40    8.80
  -2  -4   0   43.20    5.20
  -2  -4   0   41.70   10.80
  -2  -4   0   35.80    7.20
  -2  -4   0   41.20    8.60
  -2  -4   0   37.40    2.80
  -2  -4   0   46.60    7.90
  -2  -4   0   44.50    8.30
   2   4   0   32.90    8.50
   2   4   0   46.80   11.50
   2   4   0   36.40    7.00
   2   4   0   33.20    7.70
   2   4   0   51.59    9.80
   2   4   0   33.20    7.40
  -3  -4   0  669.43   34.40
  -3  -4   0  631.14   37.90
  -3  -4   0  683.33   35.10
  -3  -4   0  650.33   26.10
  -3  -4   0  685.23   32.30
  -3  -4   0  677.03   24.20
  -3  -4   0  699.93   33.70
  -3  -4   0  661.33   32.00
   3   4   0  696.13   34.30
   3   4   0  676.23   36.60
   3   4   0  656.63   34.40
   3   4   0  721.33   35.90
   3   4   0  687.53   31.60
   3   4   0  646.94   29.80
   3   4   0  654.33   29.70
  -4  -4   0  473.45   25.80
  -4  -4   0  430.36   28.10
  -4  -4   0  451.85   29.90
  -4  -4   0  441.16   21.80
  -4  -4   0  443.46   24.30
  -4  -4   0  399.06   30.70
  -4  -4   0  490.55   25.60
  -4  -4   0  398.46   24.90
  -4  -4   0  405.76   29.90
  -4  -4   0  475.35   27.50
  -4  -4   0  434.86   17.00
   4   4   0  406.76   28.20
   4   4   0  433.16   27.70
   4   4   0  464.45   29.60
   4   4   0  414.26   19.40
   4   4   0  422.96   20.80
   4   4   0  456.75   24.40
   4   4   0  439.86   26.60
  -5  -4   0    0.90    6.20
  -5  -4   0    8.30    4.00
  -5  -4   0   -1.10    6.20
  -5  -4   0   -2.60    7.20
  -5  -4   0   17.00    8.10
  -5  -4   0   19.00    8.80
  -5  -4   0   20.60    6.80
  -5  -4   0   10.20    7.00
   5   4   0   18.00    8.50
   5   4   0   13.90    7.90
   5   4   0    5.50    8.80
   5   4   0   -0.10    7.70
   5   4   0   20.00    6.90
   5   4   0    6.40    6.40
  -6  -4   0  206.88   26.80
  -6  -4   0  197.68   21.60
  -6  -4   0  183.48   20.40
  -6  -4   0  181.88   25.70
  -6  -4   0  151.38   15.50
  -6  -4   0  192.78   17.00
  -6  -4   0  186.68   18.80
  -6  -4   0  203.08   12.60
   6   4   0  194.78   19.00
   6   4   0  228.78   28.00
   6   4   0  203.68   25.40
   6   4   0  186.18   22.40
   6   4   0  200.28   18.80
   6   4   0  201.28   17.30
  -7  -4   0   24.50   11.00
  -7  -4   0   40.00   13.70
  -7  -4   0   20.60   15.50
   7   4   0   68.89   16.50
   7   4   0   54.09   12.00
   7   4   0   54.89   18.20
   7   4   0   44.60   13.30
  -8  -4   0  -28.40   11.20
   8   4   0   14.80   12.50
   8   4   0    4.10   10.90
   8   4   0    6.20   13.40
  -9  -4   0   28.40   19.60
   9   4   0   43.40   20.80
   9   4   0   23.40   19.90
   9   4   0   36.80   15.60
 -10  -4   0   -6.30   20.40
  10   4   0   -3.20   16.70
 -10   5   0   19.20   23.60
   9  -5   0   -9.90   19.40
   9  -5   0    8.10   16.00
   9  -5   0   -6.30   20.60
  -9   5   0    1.90   22.20
  -9   5   0   22.30   22.00
   8  -5   0   47.40   18.20
   8  -5   0   24.10   15.20
  -8   5   0   53.99   20.00
  -8   5   0    2.30   15.20
   7  -5   0   14.20   12.40
   7  -5   0   11.60   13.00
   7  -5   0   18.50   13.90
   7  -5   0    5.20   12.00
  -7   5   0   14.20   10.80
   6  -5   0   23.30   11.30
   6  -5   0   32.60   11.70
   6  -5   0   16.50   10.10
   6  -5   0   36.50   12.70
  -6   5   0   24.20   12.70
  -6   5   0    4.10   12.40
  -6   5   0   39.80   12.80
  -6   5   0    4.50   10.70
   5  -5   0  184.78   26.30
   5  -5   0  186.38   22.50
   5  -5   0  220.08   25.80
   5  -5   0  235.08   29.10
   5  -5   0  185.98   15.60
   5  -5   0  159.08   26.30
  -5   5   0  184.98   19.90
  -5   5   0  194.18   25.20
  -5   5   0  190.68   18.50
  -5   5   0  213.98   28.30
  -5   5   0  181.98   22.90
  -5   5   0  183.88   14.90
  -5   5   0  202.08   10.60
  -5   5   0  180.98   17.70
   4  -5   0   24.10    9.70
   4  -5   0    5.60    5.70
   4  -5   0    5.70    2.60
   4  -5   0   14.90    8.20
   4  -5   0   10.00    4.70
   4  -5   0   11.30    5.10
   4  -5   0   -2.30    5.90
   4  -5   0   16.10    8.40
   4  -5   0   11.90    6.80
  -4   5   0   11.00    9.00
  -4   5   0    7.50    5.90
  -4   5   0    7.80    6.10
  -4   5   0   10.40    5.20
  -4   5   0    4.00    6.50
  -4   5   0   -0.60   11.40
  -4   5   0   20.50   10.50
  -4   5   0   17.10    8.80
   3  -5   0   30.10    9.40
   3  -5   0   42.00   10.50
   3  -5   0   32.20    4.70
   3  -5   0   45.30   11.10
   3  -5   0   21.90    6.00
   3  -5   0   28.50    7.70
   3  -5   0   27.80    9.10
   3  -5   0   23.30    7.30
  -3   5   0   51.09   11.20
  -3   5   0   45.80   11.80
  -3   5   0   47.50    8.90
  -3   5   0   46.40    9.60
  -3   5   0   31.10    9.60
  -3   5   0   41.00   12.10
  -3   5   0   37.50   10.90
  -3   5   0   18.50    7.10
   2  -5   0  378.96   24.70
   2  -5   0  383.86   23.00
   2  -5   0  387.46   23.80
   2  -5   0  419.56   24.60
   2  -5   0  365.56   23.30
   2  -5   0  383.16   18.00
   2  -5   0  445.56   27.70
  -2   5   0  380.76   22.80
  -2   5   0  399.86   24.60
  -2   5   0  373.26   23.60
  -2   5   0  386.06   23.50
  -2   5   0  410.96   29.00
  -2   5   0  385.16   24.70
  -2   5   0  388.06   27.80
  -2   5   0  424.56   27.20
   1  -5   0   70.29   10.90
   1  -5   0   74.09   11.90
   1  -5   0   84.79   16.00
   1  -5   0   57.59   11.10
   1  -5   0   69.79   13.10
   1  -5   0   63.39   12.60
  -1   5   0   51.39   11.60
  -1   5   0   90.79   13.20
  -1   5   0   63.99   12.60
  -1   5   0   69.09   11.20
  -1   5   0   74.09   13.30
  -1   5   0   67.59   11.90
  -1   5   0   66.09   16.20
   0  -5   0   29.30    8.50
   0  -5   0   17.70    7.30
   0  -5   0   16.50    7.00
   0  -5   0   20.90    7.70
   0  -5   0   24.70    6.10
   0  -5   0   18.60    9.80
   0   5   0   13.90    6.70
   0   5   0   29.70    7.90
   0   5   0   19.60    7.80
   0   5   0   24.40    8.60
   0   5   0   17.40    4.90
   0   5   0   24.30    5.60
   0   5   0   25.30   11.50
   0   5   0   21.90    7.40
  -1  -5   0  655.73   34.50
  -1  -5   0  633.34   23.60
  -1  -5   0  558.04   39.10
  -1  -5   0  661.53   35.20
  -1  -5   0  616.14   31.30
  -1  -5   0  650.93   33.40
   1   5   0  617.14   32.70
   1   5   0  666.93   29.80
   1   5   0  639.04   34.50
   1   5   0  659.73   32.30
   1   5   0  637.04   34.60
   1   5   0  615.84   28.80
   1   5   0  593.14   40.20
  -2  -5   0  288.97   21.00
  -2  -5   0  323.37   20.70
  -2  -5   0  319.57   26.90
  -2  -5   0  354.16   23.20
  -2  -5   0  320.87   22.90
  -2  -5   0  362.06   21.30
   2   5   0  296.07   21.10
   2   5   0  310.67   21.20
   2   5   0  347.57   23.80
   2   5   0  321.37   20.80
   2   5   0  298.27   25.10
   2   5   0  324.97   20.90
   2   5   0  358.86   17.00
  -3  -5   0   31.20    8.40
  -3  -5   0   25.60    8.20
  -3  -5   0   35.10   13.80
  -3  -5   0   31.60    8.70
  -3  -5   0   21.20    8.60
  -3  -5   0   23.90    8.20
   3   5   0   24.00   10.00
   3   5   0   33.70    9.60
   3   5   0   30.40    8.60
   3   5   0   20.90    7.30
   3   5   0   30.40    6.90
   3   5   0    9.90    6.90
   3   5   0   32.70    8.60
  -4  -5   0  475.75   28.40
  -4  -5   0  598.04   35.80
  -4  -5   0  453.85   26.40
  -4  -5   0  496.55   29.20
  -4  -5   0  508.25   29.70
  -4  -5   0  444.76   35.00
  -4  -5   0  490.75   31.40
  -4  -5   0  531.55   32.80
   4   5   0  498.15   25.00
   4   5   0  496.15   26.30
   4   5   0  478.25   29.70
   4   5   0  504.95   34.20
   4   5   0  513.05   32.40
   4   5   0  537.05   26.60
  -5  -5   0   86.69   12.70
  -5  -5   0   51.79    9.60
  -5  -5   0   68.39   16.50
  -5  -5   0   82.19   13.40
  -5  -5   0   62.09   15.50
  -5  -5   0   50.19   10.80
  -5  -5   0  105.99   15.50
   5   5   0   91.89   19.40
   5   5   0   81.89   18.00
   5   5   0   64.19   14.80
   5   5   0   64.49    7.80
   5   5   0   64.79   14.80
   5   5   0   73.29   14.50
  -6  -5   0  155.18   19.50
  -6  -5   0  153.08   23.60
  -6  -5   0  128.69   18.00
  -6  -5   0  111.39   17.10
  -6  -5   0  133.19   17.50
  -6  -5   0  150.08   26.20
   6   5   0  115.19   17.40
   6   5   0  122.29   19.60
   6   5   0  151.98   23.70
   6   5   0  167.48   20.10
   6   5   0  134.79   20.30
  -7  -5   0  -13.70   12.10
  -7  -5   0   -8.50    9.50
   7   5   0    4.30   10.70
   7   5   0    5.30   11.20
   7   5   0   -8.90    7.70
   7   5   0   -0.80    8.80
  -8  -5   0   -5.70   16.00
   8   5   0   38.30   19.00
   8   5   0   15.70   14.70
   8   5   0   44.50   27.10
  -9  -5   0   63.09   23.90
   9   5   0   44.60   20.60
   9   5   0   49.20   24.30
  10   5   0   11.50   18.50
   9  -6   0   -7.80   16.70
   9  -6   0  -11.40   15.90
   9  -6   0   17.60   22.50
  -9   6   0    9.20   19.80
  -9   6   0    9.20   23.50
   8  -6   0   28.10   18.20
   8  -6   0  -19.70   15.10
   8  -6   0   -0.80   13.10
  -8   6   0    2.90   18.90
  -8   6   0    1.60   18.10
   7  -6   0   -2.00   12.10
   7  -6   0   -3.10   12.50
   7  -6   0   19.60   14.50
   7  -6   0  -13.80   10.90
  -7   6   0   39.60   18.10
  -7   6   0   28.40   19.10
   6  -6   0   20.30   14.60
   6  -6   0   25.90   13.00
   6  -6   0   22.10   12.10
   6  -6   0   44.90   16.30
  -6   6   0   49.30   14.40
  -6   6   0   32.70   16.90
  -6   6   0   42.10   14.40
   5  -6   0   -6.90    8.10
   5  -6   0    2.70    9.70
   5  -6   0   11.10    9.00
   5  -6   0   17.20   10.40
  -5   6   0   -6.20   10.80
  -5   6   0   14.50    9.20
  -5   6   0  -13.60    6.60
  -5   6   0    6.00    9.10
  -5   6   0   -0.70   11.90
  -5   6   0    5.50    6.60
   4  -6   0  128.49   20.60
   4  -6   0   92.09   15.40
   4  -6   0   82.39   17.10
   4  -6   0   93.39    5.50
   4  -6   0   96.19   12.80
   4  -6   0  114.19   18.40
   4  -6   0   85.79   12.50
   4  -6   0  110.79   14.60
   4  -6   0   96.49   16.50
  -4   6   0   70.39   12.70
  -4   6   0  100.19   16.10
  -4   6   0  103.69   12.40
  -4   6   0   84.39   16.80
  -4   6   0  142.79   23.10
  -4   6   0  105.19   17.30
  -4   6   0   81.29   15.90
   3  -6   0   53.19   10.80
   3  -6   0   46.30   13.60
   3  -6   0   53.29   13.30
   3  -6   0   62.49   11.20
   3  -6   0   40.90   11.20
   3  -6   0   76.39   11.90
   3  -6   0   57.69    6.50
  -3   6   0   67.59   14.70
  -3   6   0   52.09    7.20
  -3   6   0   29.50    9.30
  -3   6   0   60.19   11.80
  -3   6   0   57.89   13.60
  -3   6   0   84.09   16.90
  -3   6   0   60.39   13.50
  -3   6   0   33.20    9.90
  -3   6   0   40.80   11.60
   2  -6   0   -0.40    3.70
   2  -6   0   15.00    8.00
   2  -6   0    3.00    5.80
   2  -6   0    0.80    7.10
   2  -6   0    8.40    7.70
   2  -6   0   -4.00    7.00
   2  -6   0    0.30    6.70
  -2   6   0   15.30    7.00
  -2   6   0   -7.10    6.10
  -2   6   0   -0.20    7.70
  -2   6   0   -3.90    7.90
  -2   6   0   -1.90    5.50
  -2   6   0  -10.30    6.00
  -2   6   0  -12.00    4.80
   1  -6   0   41.40   12.60
   1  -6   0   29.40    8.60
   1  -6   0   35.70   10.00
   1  -6   0   28.80    8.40
   1  -6   0   28.90    7.20
   1  -6   0   14.00    9.30
  -1   6   0   26.00    9.10
  -1   6   0   35.00    9.40
  -1   6   0   42.60   11.40
  -1   6   0   25.30    8.80
  -1   6   0   40.00    8.60
  -1   6   0   36.90    4.60
  -1   6   0   22.40    8.20
  -1   6   0   39.70   13.30
   0  -6   0  242.98   30.10
   0  -6   0  271.87   20.70
   0  -6   0  256.37   15.70
   0  -6   0  304.97   22.70
   0  -6   0  276.37   20.90
   0  -6   0  335.87   25.00
   0   6   0  260.67   21.80
   0   6   0  245.58   21.10
   0   6   0  279.47   15.60
   0   6   0  298.37   23.30
   0   6   0  235.48   30.30
   0   6   0  266.07   16.40
   0   6   0  276.17   20.00
  -1  -6   0  135.99   17.30
  -1  -6   0  130.29    7.90
  -1  -6   0  144.69   18.60
  -1  -6   0  126.39   21.30
  -1  -6   0  115.99   17.00
  -1  -6   0  139.39   16.60
   1   6   0  155.08   18.00
   1   6   0  155.78   18.90
   1   6   0  123.49   20.10
   1   6   0  151.08   13.50
   1   6   0  116.89   15.90
   1   6   0  183.08   16.90
   1   6   0  121.29   11.30
  -2  -6   0  107.19   15.60
  -2  -6   0  136.99   17.30
  -2  -6   0   97.09   12.60
  -2  -6   0   87.39   18.30
  -2  -6   0  106.19   14.00
  -2  -6   0  111.19   17.50
   2   6   0  129.49   16.90
   2   6   0  124.19   12.80
   2   6   0  112.09   10.40
   2   6   0   93.59   17.40
   2   6   0   91.69   14.60
   2   6   0   71.29   12.30
  -3  -6   0  291.77   24.10
  -3  -6   0  317.77   29.40
  -3  -6   0  336.17   25.60
  -3  -6   0  308.57   21.90
  -3  -6   0  293.07   23.50
  -3  -6   0  328.27   24.00
   3   6   0  322.07   17.30
   3   6   0  316.07   23.00
   3   6   0  295.67   26.70
   3   6   0  313.07   18.20
   3   6   0  309.47   24.70
   3   6   0  343.37   22.10
   3   6   0  329.07   23.90
  -4  -6   0  539.15   34.80
  -4  -6   0  500.15   30.70
  -4  -6   0  516.15   35.90
  -4  -6   0  600.34   34.70
  -4  -6   0  475.55   30.70
  -4  -6   0  581.54   41.20
   4   6   0  563.34   27.40
   4   6   0  537.85   28.90
   4   6   0  517.45   33.50
   4   6   0  529.95   34.10
   4   6   0  490.95   35.40
   4   6   0  508.05   29.50
  -5  -6   0    7.70   10.20
  -5  -6   0    3.60   10.30
  -5  -6   0   11.70   10.00
  -5  -6   0   20.80   10.30
  -5  -6   0    1.90    7.50
  -5  -6   0   -2.00    9.70
   5   6   0   -2.60    8.20
   5   6   0  -10.30   13.10
   5   6   0    2.00    9.80
   5   6   0    7.00    8.90
   5   6   0   -4.10    5.60
   5   6   0   -2.30    8.40
  -6  -6   0   -6.60    9.50
  -6  -6   0   17.40   16.30
  -6  -6   0   16.70   12.60
  -6  -6   0   -9.60   12.70
  -6  -6   0   -6.90   13.90
   6   6   0  -11.50   10.00
   6   6   0    7.20   10.00
   6   6   0   -6.50   10.80
   6   6   0    8.50   14.30
   6   6   0   10.30   10.80
  -7  -6   0   13.00   14.70
  -7  -6   0    0.10   13.90
  -7  -6   0   -6.50   11.40
   7   6   0    6.40   13.40
   7   6   0   11.90   11.50
   7   6   0  -12.70   12.10
  -8  -6   0   41.50   17.90
   8   6   0   42.70   17.20
   8   6   0   44.40   17.30
  -9  -6   0  -48.00   19.90
   9   6   0   -4.70   18.50
   9   6   0   -5.80   18.60
   9  -7   0   23.10   22.70
   9  -7   0    2.60   20.40
  -9   7   0    2.50   22.90
   8  -7   0   16.80   16.70
   8  -7   0   52.59   24.40
  -8   7   0    6.90   21.20
  -8   7   0   20.30   24.10
   7  -7   0    4.50   14.10
   7  -7   0   28.60   19.20
  -7   7   0  -17.40   15.30
  -7   7   0    8.10   18.90
   6  -7   0    9.60   12.70
   6  -7   0  -22.10   12.00
   6  -7   0    3.80   11.50
   6  -7   0   17.50   14.00
  -6   7   0  -13.50   10.00
  -6   7   0   -5.00   10.10
  -6   7   0   14.60   15.90
   5  -7   0   83.69   17.00
   5  -7   0   44.10   17.00
   5  -7   0   65.59   17.60
  -5   7   0   85.79   22.80
  -5   7   0   85.19   18.50
  -5   7   0   19.60   18.00
  -5   7   0   49.20   12.60
  -5   7   0   41.00   14.50
   4  -7   0   41.50   14.10
   4  -7   0   39.60   10.60
   4  -7   0   35.20   11.50
   4  -7   0   44.70   12.70
   4  -7   0   46.70   12.20
   4  -7   0   39.80   11.30
  -4   7   0   40.30   12.60
  -4   7   0   20.60   14.80
  -4   7   0   26.70   11.60
  -4   7   0   34.50   13.60
  -4   7   0   47.60   11.70
  -4   7   0   66.79   18.50
   3  -7   0   20.10   10.90
   3  -7   0   18.60    4.70
   3  -7   0   26.10   10.90
   3  -7   0   18.80   10.30
   3  -7   0   31.40    8.80
   3  -7   0   12.50    8.00
   3  -7   0   28.20    9.30
  -3   7   0   18.10    4.60
  -3   7   0   11.00    9.30
  -3   7   0   13.50   10.60
  -3   7   0   19.80   12.30
  -3   7   0   21.60    8.50
  -3   7   0   23.90    9.60
   2  -7   0    6.50    7.50
   2  -7   0    0.50    6.80
   2  -7   0    2.90    9.70
   2  -7   0    5.80    7.90
   2  -7   0    6.80    8.70
   2  -7   0    9.80    5.10
   2  -7   0    9.30    8.00
  -2   7   0   16.60    9.40
  -2   7   0    6.40    2.20
  -2   7   0    4.30    9.40
  -2   7   0    7.30    8.70
  -2   7   0   -0.90    7.30
  -2   7   0    8.20   10.50
  -2   7   0    7.90    6.60
  -2   7   0    6.60    7.40
   1  -7   0   87.19   15.80
   1  -7   0  119.89   17.40
   1  -7   0   68.09   16.70
   1  -7   0   96.59   11.60
   1  -7   0  101.39   15.70
   1  -7   0   73.39   13.50
  -1   7   0  104.29   13.00
  -1   7   0   85.69   15.80
  -1   7   0   93.59   15.60
  -1   7   0   77.39   14.30
  -1   7   0   88.39    7.00
  -1   7   0   63.59   17.30
  -1   7   0   98.39   16.70
  -1   7   0  104.69   16.80
   0  -7   0    6.80    4.70
   0  -7   0   -6.20    7.10
   0  -7   0   -3.10    8.70
   0  -7   0    0.80    7.40
   0  -7   0    1.20    7.30
   0  -7   0  -11.30    7.90
   0   7   0    7.90    6.40
   0   7   0    3.60    3.90
   0   7   0   -4.90   10.90
   0   7   0   11.90    8.40
   0   7   0   -1.40    7.10
   0   7   0    1.90    7.00
   0   7   0    6.80    8.40
   0   7   0   -0.10    7.50
  -1  -7   0    8.90    8.20
  -1  -7   0    8.00    3.30
  -1  -7   0    1.20    8.70
  -1  -7   0    3.10    7.80
  -1  -7   0    7.50    8.10
  -1  -7   0   12.10    9.80
   1   7   0   14.00    7.60
   1   7   0    8.80    5.60
   1   7   0    8.50    7.80
   1   7   0    8.20    7.90
   1   7   0    7.80    7.30
   1   7   0   30.60   10.00
   1   7   0   16.50   10.90
  -2  -7   0   -3.80    9.30
  -2  -7   0   -0.90    6.60
  -2  -7   0   10.00    7.80
  -2  -7   0    5.20   10.30
   2   7   0    8.50    6.60
   2   7   0    4.10    5.50
   2   7   0   -1.70    8.00
   2   7   0   -6.70    6.10
   2   7   0  -14.60    9.90
   2   7   0  -11.60    7.00
   2   7   0   -5.50    5.10
  -3  -7   0  174.48   21.50
  -3  -7   0   91.89   21.40
  -3  -7   0  176.58   23.30
  -3  -7   0  140.69   17.60
  -3  -7   0  107.69   16.10
  -3  -7   0  172.18   21.10
   3   7   0  127.39   22.70
   3   7   0  182.48   21.80
   3   7   0  150.38   21.70
   3   7   0  166.08   20.20
   3   7   0  168.38   16.80
   3   7   0  146.69   11.90
   3   7   0  133.99   17.90
  -4  -7   0   48.50   17.50
  -4  -7   0   70.49   16.60
  -4  -7   0   82.69   13.50
  -4  -7   0   63.49   14.50
  -4  -7   0   78.59   17.20
  -4  -7   0   56.19   15.60
   4   7   0   53.89   16.90
   4   7   0   58.99   15.10
   4   7   0   83.19   14.10
   4   7   0   92.09   17.30
   4   7   0   76.79   10.80
   4   7   0   57.59   13.10
  -5  -7   0   -9.90   11.00
  -5  -7   0   -3.50   10.80
  -5  -7   0   -5.40   11.90
  -5  -7   0   10.90   11.70
  -5  -7   0    7.70    9.00
  -5  -7   0   -2.10   10.90
   5   7   0   14.60   11.00
   5   7   0   -1.10    9.00
   5   7   0  -16.00   15.50
   5   7   0   -2.60    7.70
   5   7   0    0.00    8.60
   5   7   0    0.10    9.60
  -6  -7   0   87.29   17.70
  -6  -7   0   51.79   17.30
  -6  -7   0   17.50   15.80
   6   7   0   31.30   12.00
   6   7   0   27.20   15.70
   6   7   0   55.89   17.00
  -7  -7   0    7.70   19.30
  -7  -7   0   22.50   13.70
  -7  -7   0   22.60   17.70
   7   7   0   24.40   17.10
   7   7   0    4.50   16.50
   7   7   0    5.70   11.30
  -8  -7   0   -5.70   16.70
   8   7   0   87.79   23.20
   8   7   0    0.70   13.90
  -9  -7   0  -10.80   25.90
   9   7   0   14.50   19.40
   9   7   0  -37.20   17.30
   8  -8   0   31.70   22.20
   8  -8   0  -27.70   18.70
  -8   8   0   -5.40   21.00
  -8   8   0   45.20   27.30
   7  -8   0    3.70   14.60
   7  -8   0   25.50   17.10
  -7   8   0  -10.20   15.30
  -7   8   0   -6.60   20.20
   6  -8   0   20.60   16.10
   6  -8   0   12.40   15.50
   6  -8   0   27.00   16.00
  -6   8   0   31.90   14.80
  -6   8   0   10.90   17.60
  -6   8   0   27.80   16.70
   5  -8   0    1.20   11.70
   5  -8   0  -17.30    8.80
   5  -8   0   16.20   12.80
  -5   8   0    8.20    9.90
  -5   8   0    1.90    9.10
  -5   8   0  -16.30   13.40
  -5   8   0   13.60   11.00
   4  -8   0   39.10   15.60
   4  -8   0   45.80   12.50
   4  -8   0   24.30   16.10
   4  -8   0   39.30   13.80
  -4   8   0   53.69   16.80
  -4   8   0   24.80   14.40
  -4   8   0   31.30   16.20
  -4   8   0   11.10   10.50
   3  -8   0   32.50   12.10
   3  -8   0   40.70   13.20
   3  -8   0   25.70   12.40
   3  -8   0   12.00   10.10
  -3   8   0   21.30   13.20
  -3   8   0   16.10    8.60
  -3   8   0    1.00   15.30
  -3   8   0    1.70   12.00
  -3   8   0   38.60   12.90
  -3   8   0   26.70   11.50
   2  -8   0   95.09   15.50
   2  -8   0  101.09   19.30
   2  -8   0  112.39   18.10
   2  -8   0  129.59   19.90
   2  -8   0  105.59   23.10
   2  -8   0   72.99   17.40
  -2   8   0   75.29   17.60
  -2   8   0   78.69   15.00
  -2   8   0   66.19   16.20
  -2   8   0   29.00   19.50
  -2   8   0   82.69   16.20
  -2   8   0   87.29   15.30
  -2   8   0  102.79   21.20
   1  -8   0   25.40   11.60
   1  -8   0   18.90    8.80
   1  -8   0    8.90    6.60
   1  -8   0   26.60   12.60
   1  -8   0   24.40   10.80
   1  -8   0   18.50   10.50
  -1   8   0   18.50    9.50
  -1   8   0   12.60   10.00
  -1   8   0   19.50   10.10
  -1   8   0   25.70    9.40
  -1   8   0   12.50    9.30
  -1   8   0    4.70   11.60
  -1   8   0   -1.10   12.80
  -1   8   0   22.70    4.20
   0  -8   0   -2.30    8.80
   0  -8   0    0.30    4.90
   0  -8   0   -8.90   10.80
   0  -8   0  -10.70    7.10
   0  -8   0    9.00    9.70
   0  -8   0  -11.10   11.60
   0   8   0   16.80    8.70
   0   8   0    6.70    8.70
   0   8   0    9.70   10.20
   0   8   0   20.50   14.40
   0   8   0    6.50    9.10
   0   8   0    2.60    6.40
   0   8   0    2.30    4.20
   0   8   0    8.80    7.80
  -1  -8   0    8.10    9.70
  -1  -8   0   -2.70    8.90
  -1  -8   0   -5.70    9.20
  -1  -8   0    7.80    3.80
  -1  -8   0   -6.50    8.20
  -1  -8   0   -0.80   10.40
   1   8   0    7.70    6.90
   1   8   0    4.40    6.20
   1   8   0   12.20    7.10
   1   8   0    9.10   11.20
   1   8   0   -0.10   10.10
   1   8   0    0.80    7.80
   1   8   0   22.70   13.70
   1   8   0    0.70    7.20
  -2  -8   0   37.80   12.90
  -2  -8   0   14.00   11.80
  -2  -8   0   21.90   15.90
  -2  -8   0    7.50   10.90
  -2  -8   0   36.70   11.70
   2   8   0    8.60    9.40
   2   8   0   17.30   15.40
   2   8   0   23.60    8.40
   2   8   0   28.60   10.80
   2   8   0   20.50    9.00
   2   8   0   16.00   12.70
   2   8   0   11.00   16.50
  -3  -8   0   65.09   19.60
  -3  -8   0   44.80   13.70
  -3  -8   0   44.70   13.90
  -3  -8   0   42.30   11.70
  -3  -8   0   48.30   15.40
  -3  -8   0   34.40   12.10
   3   8   0   69.39   13.40
   3   8   0   60.09   14.00
   3   8   0   47.10   19.90
   3   8   0   60.09   10.60
   3   8   0   96.09   20.00
   3   8   0   33.20   12.70
   3   8   0   62.39   14.10
  -4  -8   0   20.20   10.50
  -4  -8   0  -11.30    9.10
  -4  -8   0   14.50   10.80
  -4  -8   0  -11.10   13.00
   4   8   0    5.10    9.20
   4   8   0    6.50   11.40
   4   8   0   -7.90    9.00
   4   8   0   -1.80   12.90
   4   8   0   14.20   11.10
  -5  -8   0   19.30   16.00
  -5  -8   0   44.00   14.90
   5   8   0   27.50   14.00
   5   8   0   44.40   15.40
   5   8   0   32.70   14.00
  -6  -8   0   48.00   15.00
  -6  -8   0   57.79   19.20
  -6  -8   0   22.30   19.40
   6   8   0   28.40   14.90
   6   8   0   35.40   15.90
   6   8   0   14.60   12.60
  -7  -8   0   15.00   16.10
  -7  -8   0   14.80   18.50
  -7  -8   0  -11.00   17.90
   7   8   0   32.80   16.50
   7   8   0    0.40   17.70
   7   8   0   16.20   20.70
  -8  -8   0   34.10   20.90
   8   8   0  -17.30   16.70
   8   8   0    4.00   16.60
   8  -9   0    2.80   18.00
   8  -9   0   16.10   22.20
  -8   9   0   -4.70   20.10
  -8   9   0   66.79   31.20
   7  -9   0   10.70   19.00
   7  -9   0    9.60   17.50
  -7   9   0  -28.60   17.40
  -7   9   0   30.80   26.30
   6  -9   0   40.30   16.80
   6  -9   0   19.90   12.80
  -6   9   0   11.10   15.90
  -6   9   0   16.40   18.00
  -6   9   0   30.30   17.80
   5  -9   0   14.40   13.90
   5  -9   0   -0.60   12.90
   5  -9   0   30.60   16.00
  -5   9   0   12.70   16.70
  -5   9   0   23.20   13.60
  -5   9   0    9.60   12.20
  -5   9   0   -2.90   13.30
   4  -9   0    1.90   13.10
   4  -9   0    0.00   11.40
   4  -9   0    9.30   10.30
  -4   9   0   -8.30   10.10
  -4   9   0   -3.00   11.50
  -4   9   0  -11.70   10.70
   3  -9   0    6.30   16.10
   3  -9   0   11.80   14.00
   3  -9   0   10.60   13.60
   3  -9   0  -16.00   10.60
   3  -9   0    1.60   12.00
  -3   9   0   18.90   13.30
  -3   9   0   -2.90   10.50
  -3   9   0    0.30   14.20
  -3   9   0    5.20   11.20
   2  -9   0   24.20   14.40
   2  -9   0   19.90   12.50
   2  -9   0   19.20   10.30
   2  -9   0   23.00   12.60
  -2   9   0   19.50   13.80
  -2   9   0   22.10   11.90
  -2   9   0   31.60   13.00
  -2   9   0    3.70   13.40
   1  -9   0  139.89   25.00
   1  -9   0  133.69   15.80
   1  -9   0  119.79   21.50
  -1   9   0  148.99   21.20
  -1   9   0   95.29   18.90
  -1   9   0  134.49   21.00
  -1   9   0  117.99   21.40
   0  -9   0   92.79   11.10
   0  -9   0   85.09   21.40
   0  -9   0   81.99   17.50
   0   9   0  145.89   20.70
   0   9   0  132.69   22.00
   0   9   0  102.79   11.30
   0   9   0  100.69   17.40
   0   9   0   85.09   17.60
  -1  -9   0   13.70   11.60
  -1  -9   0   13.40   15.80
  -1  -9   0    1.10    9.40
   1   9   0   18.50   12.70
   1   9   0   19.40    9.90
   1   9   0    1.00   10.20
   1   9   0    1.10    5.90
   1   9   0    2.00    9.60
  -2  -9   0   -4.40   11.20
  -2  -9   0    1.90   12.50
  -2  -9   0   47.70   17.90
   2   9   0   26.10   12.90
   2   9   0   20.70    9.60
   2   9   0   32.80   11.10
   2   9   0   29.70   11.30
   2   9   0   36.60   15.40
  -3  -9   0   14.90   13.20
  -3  -9   0   21.00   15.70
  -3  -9   0   10.70   12.30
  -3  -9   0    6.10   14.70
   3   9   0   25.50   19.20
   3   9   0   47.80   15.70
   3   9   0   41.60   14.50
   3   9   0   34.60   15.10
   3   9   0   27.50   13.30
  -4  -9   0   42.30   14.70
  -4  -9   0   60.49   21.30
  -4  -9   0   32.60   19.30
   4   9   0   51.39   14.10
   4   9   0   30.00   14.00
   4   9   0   38.20   18.00
   4   9   0   27.50   16.20
  -5  -9   0   17.90   16.20
  -5  -9   0   29.70   15.30
   5   9   0   23.10   15.70
   5   9   0   32.20   13.30
  -6  -9   0  -32.60   15.50
  -6  -9   0   -9.00   13.40
  -6  -9   0    4.80   17.60
   6   9   0   11.30   16.80
   6   9   0    8.30   14.40
   6   9   0   27.10   16.00
  -7  -9   0    5.80   16.70
  -7  -9   0   25.80   20.00
  -7  -9   0   -8.60   18.40
   7   9   0   -5.20   19.60
   7   9   0   21.30   20.40
   7   9   0   20.90   18.50
  -8  -9   0   22.10   29.60
   8   9   0   29.00   17.30
   8   9   0   38.70   21.00
   7 -10   0  -20.70   19.10
   7 -10   0   16.40   20.80
  -7  10   0  -24.30   25.50
   6 -10   0    6.70   17.50
   6 -10   0   29.10   19.90
  -6  10   0  -12.90   16.30
  -6  10   0   20.20   18.40
  -6  10   0   26.70   21.20
   5 -10   0   14.50   15.60
   5 -10   0    0.40   15.80
  -5  10   0  -14.90   14.10
  -5  10   0   -3.80   15.00
  -5  10   0    5.00   17.80
   4 -10   0    6.20   12.30
   4 -10   0    1.60   12.80
   4 -10   0   -4.70   14.20
  -4  10   0   -5.40   15.90
  -4  10   0   -0.20   13.60
  -4  10   0   18.90   12.80
  -4  10   0  -16.30   12.80
   3 -10   0    0.30   10.80
   3 -10   0   -7.80   12.50
   3 -10   0   18.20   13.10
  -3  10   0   19.70   14.80
  -3  10   0    8.80   13.80
  -3  10   0   -9.40   11.90
   2 -10   0   20.80   15.20
   2 -10   0   22.50   14.80
   2 -10   0   42.90   17.20
  -2  10   0   14.40   14.90
  -2  10   0   42.30   16.80
   1 -10   0  150.58   27.00
   1 -10   0  198.08   28.00
   1 -10   0  181.18   18.20
  -1  10   0  200.28   27.10
  -1  10   0  154.88   25.30
  -1  10   0  165.78   26.30
  -1  10   0  116.79   22.00
   0 -10   0    6.30   15.00
   0 -10   0   14.20   18.70
   0  10   0    4.00   12.10
   0  10   0   11.80   13.20
   0  10   0   -1.50   11.90
   0  10   0    8.30   12.80
  -1 -10   0   -5.50   16.10
  -1 -10   0  -28.70   10.00
  -1 -10   0   -7.00   12.40
   1  10   0   -9.20   12.30
   1  10   0   23.00   13.50
   1  10   0    1.10   11.00
   1  10   0   34.10   14.40
  -2 -10   0  -12.10   12.20
   2  10   0    0.10   12.50
   2  10   0  -20.80   11.90
   2  10   0   11.70    8.50
  -3 -10   0   10.80   14.00
  -3 -10   0   -8.00   14.10
  -3 -10   0   -6.10   14.00
   3  10   0   -4.90   14.90
   3  10   0   -6.30   12.60
   3  10   0    6.30   10.60
   3  10   0  -18.60   13.70
  -4 -10   0   28.70   18.30
  -4 -10   0   16.30   15.10
  -4 -10   0  -11.80   14.80
   4  10   0    8.60   12.70
   4  10   0   -9.30   15.50
   4  10   0  -22.80    9.60
   4  10   0   -9.50   11.80
  -5 -10   0   19.40   16.80
  -5 -10   0    5.30   23.80
  -5 -10   0    3.50   15.30
   5  10   0   16.40   12.40
   5  10   0   44.60   18.30
   5  10   0   16.60   14.70
  -6 -10   0   14.70   20.00
  -6 -10   0    2.50   16.10
  -6 -10   0  -21.10   22.30
   6  10   0   36.70   20.10
   6  10   0   24.10   15.30
   6  10   0  -19.20   16.40
  -7 -10   0   -3.10   19.80
  -7 -10   0   12.80   26.70
   7  10   0   39.20   29.20
   7  10   0    2.30   16.00
   7  10   0   -2.50   18.00
   6 -11   0   14.60   18.90
   6 -11   0   23.90   19.20
  -6  11   0  -23.70   20.30
   5 -11   0    1.10   14.30
   5 -11   0   10.70   18.20
  -5  11   0    0.40   18.40
  -5  11   0  -15.70   18.70
  -5  11   0   21.70   21.30
   4 -11   0  -19.90   13.40
   4 -11   0   23.20   13.80
  -4  11   0  -19.70   16.90
  -4  11   0    3.90   15.90
  -4  11   0   17.70   19.60
  -4  11   0   20.50   14.90
   3 -11   0   62.39   18.60
   3 -11   0   46.50   15.20
  -3  11   0   41.70   22.70
  -3  11   0   33.00   16.10
  -3  11   0   85.19   23.90
  -3  11   0    8.10   15.10
   2 -11   0    4.60   17.10
   2 -11   0    7.10   14.80
   2 -11   0   -8.10   14.90
  -2  11   0  -16.90   12.50
  -2  11   0    4.70   13.90
  -2  11   0  -16.30   14.80
   1 -11   0  -11.40   15.20
   1 -11   0   11.40   13.90
  -1  11   0   24.30   16.40
  -1  11   0    6.40   14.90
  -1  11   0   13.70   15.00
  -1  11   0    3.30   14.00
   0 -11   0    3.60   17.40
   0 -11   0   15.30   12.80
   0 -11   0    5.10   13.90
   0  11   0   12.10   15.40
   0  11   0   -4.60   12.90
   0  11   0  -12.90   15.00
   0  11   0    1.10   13.60
  -1 -11   0   20.10   14.80
  -1 -11   0   11.90   18.40
  -1 -11   0   -9.20   15.90
   1  11   0   -0.50   13.00
   1  11   0  -14.60   15.00
   1  11   0   15.90   15.70
  -2 -11   0   -4.40   14.90
  -2 -11   0   22.90   18.80
  -2 -11   0   -8.50   11.70
   2  11   0   13.20   18.40
   2  11   0   23.80   16.10
  -3 -11   0   31.00   18.80
  -3 -11   0  -16.30   17.80
  -3 -11   0    0.50   17.60
   3  11   0    0.40   13.80
   3  11   0    7.60   16.40
   3  11   0   24.30   21.30
  -4 -11   0    6.20   19.40
  -4 -11   0   21.40   18.60
  -4 -11   0    4.00   19.20
   4  11   0   46.20   16.10
   4  11   0   20.10   17.90
   4  11   0   14.10   15.50
  -5 -11   0  -12.10   18.10
  -5 -11   0  -11.60   16.30
  -5 -11   0   -3.20   20.50
   5  11   0  -27.80   14.30
   5  11   0   -7.00   15.50
   5  11   0  -15.90   18.40
  -6 -11   0  -17.40   16.80
  -6 -11   0  -10.20   22.60
  -6 -11   0  -24.30   24.00
   6  11   0    9.00   19.00
   6  11   0   21.00   19.10
   6  11   0   33.20   20.60
   5 -12   0   -7.40   18.80
   5 -12   0   -1.10   22.70
  -5  12   0   -8.20   20.70
  -5  12   0   11.50   20.40
   4 -12   0  -10.20   17.90
  -4  12   0   -4.00   19.40
  -4  12   0   -4.80   20.20
  -4  12   0    0.20   25.60
  -4  12   0  -19.00   21.80
   3 -12   0    6.40   19.20
   3 -12   0   38.80   22.40
  -3  12   0   45.80   23.00
  -3  12   0   18.90   15.40
  -3  12   0   16.00   17.60
  -3  12   0   14.00   18.70
   2 -12   0    8.30   16.70
   2 -12   0    1.00   14.10
   2 -12   0    6.90   18.00
  -2  12   0   42.10   20.20
  -2  12   0    9.60   16.30
  -2  12   0   21.90   19.60
  -2  12   0   -0.20   18.00
   1 -12   0   28.70   20.30
   1 -12   0    8.60   19.50
  -1  12   0    6.50   14.90
  -1  12   0   -2.40   15.10
  -1  12   0   26.50   16.90
   0 -12   0  102.09   28.00
   0 -12   0   43.80   19.80
   0  12   0   92.99   20.70
   0  12   0   31.40   19.10
   0  12   0   34.50   19.80
  -1 -12   0   -7.30   18.00
  -1 -12   0   -1.40   15.00
  -1 -12   0   -7.80   19.30
   1  12   0    2.50   16.90
   1  12   0   10.90   14.50
   1  12   0  -10.20   14.90
  -2 -12   0    2.90   16.50
  -2 -12   0   24.30   22.40
  -2 -12   0   33.70   25.50
   2  12   0   26.00   18.70
   2  12   0  -16.00   15.00
   2  12   0    5.30   18.80
  -3 -12   0   31.90   24.20
  -3 -12   0   -8.50   21.30
  -3 -12   0   34.60   19.50
   3  12   0   25.90   19.70
   3  12   0   22.60   20.70
   3  12   0   -2.80   19.20
  -4 -12   0  -20.80   17.90
  -4 -12   0   11.40   20.50
  -4 -12   0   23.40   24.10
   4  12   0   -5.60   18.50
   4  12   0   -2.70   21.90
  -5 -12   0   21.10   22.10
  -5 -12   0    4.60   21.10
  -5 -12   0  -32.50   23.30
   5  12   0   -4.50   18.60
   5  12   0    0.00   19.20
   4 -13   0  -33.10   20.90
  -4  13   0   18.50   23.60
  -4  13   0  -14.40   23.00
   3 -13   0   27.10   23.60
   3 -13   0   33.60   32.90
  -3  13   0   29.10   26.80
  -3  13   0   22.60   19.60
   2 -13   0   -6.70   24.80
   2 -13   0   72.49   27.40
   2 -13   0   81.09   25.10
  -2  13   0  -10.50   17.90
  -2  13   0   58.79   26.30
  -2  13   0   57.49   21.90
  -2  13   0   17.70   21.50
   1 -13   0   14.10   20.90
   1 -13   0   22.70   21.50
   1 -13   0  -12.50   19.10
  -1  13   0    1.60   19.90
  -1  13   0   24.00   20.50
  -1  13   0   21.10   24.10
   0 -13   0   59.39   25.50
   0 -13   0    6.20   22.00
   0  13   0   24.50   19.70
   0  13   0   10.30   18.40
   0  13   0   42.60   25.90
  -1 -13   0    9.10   23.60
  -1 -13   0    6.40   18.10
   1  13   0    3.40   23.50
   1  13   0   -4.00   23.20
   1  13   0   17.70   19.80
  -2 -13   0   27.60   24.30
  -2 -13   0   25.20   23.50
   2  13   0   15.40   23.60
   2  13   0  -23.40   18.60
   2  13   0   58.39   26.00
  -3 -13   0   -1.00   22.40
  -3 -13   0  -42.40   21.10
   3  13   0    5.20   20.00
   3  13   0   70.09   27.20
  -4 -13   0   16.60   30.00
  -4 -13   0    3.20   22.00
  -4 -13   0   -1.90   29.90
   4  13   0  -11.70   22.30
  -2  14   0   20.50   23.10
  -2  14   0  -67.09   20.50
   1 -14   0   10.40   22.30
   1 -14   0  -18.00   23.10
   1 -14   0   20.10   32.30
  -1  14   0  -15.60   24.60
  -1  14   0   -2.60   23.00
  -1  14   0   -1.20   20.70
   0 -14   0   -3.70   21.00
   0 -14   0  -17.60   22.60
   0  14   0  -10.70   25.60
   0  14   0  -55.69   23.70
  -1 -14   0   39.00   26.40
  -1 -14   0   -0.70   23.90
   1  14   0  -25.70   26.30
   1  14   0  -15.10   26.80
   1  14   0    4.70   23.70
  -2 -14   0   24.80   28.70
  -2 -14   0   26.00   25.90
   2  14   0   16.60   33.10
   2  14   0   43.40   31.70
   2  14   0   13.80   26.00
   1  14  -1   -8.00   25.40
   1  14  -1   26.80   25.10
   1  14  -1   -6.40   28.60
  -1 -14   1  -41.10   26.70
  -1 -14   1  -19.00   20.10
   0  14  -1  -28.80   23.90
   0  14  -1  -17.00   25.60
   0  14  -1  -41.90   22.30
   0 -14   1   13.10   24.00
   0 -14   1   -0.10   22.40
  -1  14  -1   -1.30   25.70
  -1  14  -1    9.70   25.30
  -1  14  -1   10.80   25.40
   1 -14   1   24.90   27.90
   1 -14   1  -27.40   26.30
   4  13  -1   17.80   22.70
  -4 -13   1   -7.90   26.30
  -4 -13   1    1.60   26.60
  -4 -13   1   -6.00   33.60
   3  13  -1  -17.20   26.00
   3  13  -1  -28.60   21.80
   3  13  -1   50.89   31.60
  -3 -13   1  -10.80   26.40
  -3 -13   1    5.80   22.00
   2  13  -1   56.49   26.40
   2  13  -1    2.50   26.30
   2  13  -1    5.30   21.20
  -2 -13   1   -1.40   25.10
  -2 -13   1   60.59   26.30
   1  13  -1   12.10   20.30
   1  13  -1   -3.40   22.40
   1  13  -1   36.90   21.90
  -1 -13   1    6.10   23.10
  -1 -13   1    4.50   19.60
   0  13  -1   11.00   21.60
   0  13  -1  -12.00   21.10
   0  13  -1   -5.00   20.00
   0 -13   1  -27.00   19.60
   0 -13   1  -12.60   19.40
  -1  13  -1   33.40   21.70
  -1  13  -1  -42.00   21.50
  -1  13  -1  -22.20   17.00
   1 -13   1  -18.80   21.10
   1 -13   1   -9.30   21.30
  -2  13  -1   31.40   21.20
  -2  13  -1   -5.70   18.80
  -2  13  -1  -21.10   22.20
  -2  13  -1  -13.00   28.70
   2 -13   1  -20.80   19.90
   2 -13   1   27.00   27.50
  -3  13  -1  -29.40   23.80
  -3  13  -1   -4.30   24.40
  -3  13  -1   -5.90   25.10
  -3  13  -1    8.10   19.30
   3 -13   1   37.00   22.00
  -4  13  -1   38.40   28.60
  -4  13  -1   28.70   24.20
  -4  13  -1   24.30   26.80
   4 -13   1   11.90   25.90
   5  12  -1    0.40   19.80
  -5 -12   1  -24.50   23.90
  -5 -12   1  -40.50   36.80
   4  12  -1   14.50   21.90
   4  12  -1   -1.40   18.80
  -4 -12   1  -36.60   26.50
  -4 -12   1   41.70   27.50
  -4 -12   1    5.60   19.30
   3  12  -1   19.20   22.40
   3  12  -1   11.40   22.00
   3  12  -1    5.00   20.50
  -3 -12   1   14.90   23.90
  -3 -12   1  -12.90   17.60
  -3 -12   1    5.40   18.50
   2  12  -1   29.10   18.40
   2  12  -1   42.30   22.50
   2  12  -1   -8.50   16.40
  -2 -12   1  -19.60   18.70
  -2 -12   1    6.10   16.20
  -2 -12   1   11.90   19.30
   1  12  -1   30.20   20.70
   1  12  -1   58.09   24.30
   1  12  -1   37.90   15.30
  -1 -12   1   70.49   18.80
  -1 -12   1   23.30   22.10
   0  12  -1   24.40   17.30
   0  12  -1   34.30   18.50
   0  12  -1  -22.30   15.60
   0 -12   1  -17.30   16.10
   0 -12   1    3.30   18.70
  -1  12  -1    7.30   18.10
  -1  12  -1   13.90   15.00
  -1  12  -1  -25.20   22.20
  -1  12  -1   -6.60   15.50
   1 -12   1   17.70   16.70
   1 -12   1   12.20   16.20
   1 -12   1   -2.70   16.30
  -2  12  -1   33.20   18.20
  -2  12  -1  -15.40   19.30
  -2  12  -1   -3.10   20.70
  -2  12  -1   36.00   19.00
   2 -12   1   -4.70   19.20
   2 -12   1   14.00   19.70
  -3  12  -1   15.70   17.20
  -3  12  -1   -5.40   16.90
  -3  12  -1   39.90   24.40
  -3  12  -1   16.10   15.90
   3 -12   1    1.20   18.40
   3 -12   1   -5.10   18.10
  -4  12  -1  -20.50   17.60
  -4  12  -1   23.40   28.30
  -4  12  -1   52.59   23.80
  -4  12  -1   -9.00   18.60
   4 -12   1  -12.60   21.00
  -5  12  -1   25.30   24.20
  -5  12  -1   17.10   26.40
   5 -12   1   24.70   22.40
   6  11  -1  -18.90   17.70
   6  11  -1   11.50   22.50
   6  11  -1   -2.70   17.90
  -6 -11   1    1.40   22.20
  -6 -11   1    7.20   22.30
   5  11  -1   22.80   19.40
   5  11  -1   21.40   18.40
   5  11  -1   14.00   25.10
  -5 -11   1    8.70   19.90
  -5 -11   1   39.00   21.90
  -5 -11   1  -18.20   19.00
   4  11  -1  -11.20   16.70
   4  11  -1   21.20   18.20
   4  11  -1  -14.30   17.70
  -4 -11   1   26.50   16.80
  -4 -11   1  -13.00   20.40
  -4 -11   1   28.70   20.20
   3  11  -1   -2.30   17.80
   3  11  -1   16.20   18.70
   3  11  -1  -11.80   14.10
  -3 -11   1   16.50   15.60
  -3 -11   1    1.00   17.50
  -3 -11   1    0.70   24.30
   2  11  -1    4.90   15.20
   2  11  -1   -8.40   16.10
   2  11  -1   -5.00   14.50
  -2 -11   1    8.30   14.20
  -2 -11   1   -2.50   16.70
  -2 -11   1   -2.30   14.20
   1  11  -1    4.90   17.20
   1  11  -1    3.20   14.40
   1  11  -1   22.50   18.90
  -1 -11   1    8.70   14.50
  -1 -11   1   -6.20   15.50
  -1 -11   1    5.80   14.30
   0  11  -1   12.10   14.20
   0  11  -1   -3.60   14.10
   0  11  -1   26.80   18.70
   0  11  -1   19.70   13.80
   0 -11   1   12.90   16.10
   0 -11   1   32.90   18.40
   0 -11   1    1.70   17.80
  -1  11  -1   -2.20   14.00
  -1  11  -1   -9.50   14.80
  -1  11  -1   20.70   17.80
  -1  11  -1  -15.60   14.90
   1 -11   1   13.20   13.10
   1 -11   1   -0.50   14.30
   1 -11   1   14.10   17.00
  -2  11  -1    6.60   14.80
  -2  11  -1   21.60   16.70
  -2  11  -1   25.70   15.50
  -2  11  -1   -1.00   12.40
   2 -11   1   26.90   19.90
   2 -11   1    5.60   16.70
   2 -11   1   13.80   14.90
  -3  11  -1    3.70   15.10
  -3  11  -1   13.00   18.30
  -3  11  -1  -20.00   12.30
  -3  11  -1   -2.40   14.50
   3 -11   1   21.90   16.20
   3 -11   1    3.10   12.30
   3 -11   1   14.90   17.60
  -4  11  -1   29.40   19.50
  -4  11  -1   -7.40   15.40
  -4  11  -1    2.60   14.50
  -4  11  -1   27.60   16.60
   4 -11   1   -2.50   11.70
   4 -11   1    1.90   16.50
  -5  11  -1   -9.50   16.80
  -5  11  -1   17.00   26.30
  -5  11  -1   -9.10   20.10
   5 -11   1   -4.40   15.60
   5 -11   1   -1.80   17.70
  -6  11  -1   45.60   24.40
  -6  11  -1   23.80   30.60
  -6  11  -1   38.70   21.50
   6 -11   1   28.90   20.50
   6 -11   1   22.50   21.70
   7  10  -1   14.00   18.50
   7  10  -1    6.80   15.10
  -7 -10   1   -9.50   20.90
  -7 -10   1    4.80   23.50
   6  10  -1   36.00   20.00
   6  10  -1   36.70   18.60
  -6 -10   1   33.50   22.80
  -6 -10   1   61.19   26.70
  -6 -10   1   30.70   19.60
   5  10  -1   -0.10   16.10
   5  10  -1   23.40   15.10
   5  10  -1   12.80   15.90
  -5 -10   1   49.20   23.30
  -5 -10   1   35.30   23.20
  -5 -10   1   -0.90   14.40
   4  10  -1   -8.50   13.30
   4  10  -1   20.90   21.00
   4  10  -1  -15.50   12.40
   4  10  -1   -9.60   11.60
  -4 -10   1    9.10   16.00
  -4 -10   1   26.60   16.50
  -4 -10   1   -5.60   16.30
   3  10  -1   10.60   14.40
   3  10  -1   -5.50   11.50
   3  10  -1  -10.20    9.40
   3  10  -1    8.60   14.00
  -3 -10   1  -14.00   12.80
  -3 -10   1   -2.40   18.60
  -3 -10   1   10.90   15.80
   2  10  -1   -6.60    9.20
   2  10  -1    7.90   14.00
   2  10  -1   -8.80   13.80
   2  10  -1   16.50   14.10
  -2 -10   1   11.30   17.10
  -2 -10   1   -0.30   13.70
  -2 -10   1   10.50   13.70
   1  10  -1   18.10   14.80
   1  10  -1    3.00   10.30
   1  10  -1    0.20   13.40
  -1 -10   1   -0.40   11.40
   0  10  -1  147.09   22.00
   0  10  -1  115.99   23.20
   0  10  -1  121.49   23.50
   0  10  -1  137.59   24.60
   0 -10   1   81.19   19.60
   0 -10   1  106.19   17.80
  -1  10  -1   44.00   16.10
  -1  10  -1   27.50   15.60
  -1  10  -1   22.00   15.70
   1 -10   1   58.19   16.40
   1 -10   1   27.20   15.00
   1 -10   1    6.60   13.40
  -2  10  -1    9.10   10.50
  -2  10  -1    4.50   13.60
  -2  10  -1   11.20   12.30
  -2  10  -1   -9.50   13.60
   2 -10   1  -13.10   10.70
   2 -10   1    1.50   13.80
   2 -10   1   -5.20   11.70
   2 -10   1    5.90    9.00
  -3  10  -1    3.20   11.70
  -3  10  -1   10.20   14.60
  -3  10  -1   11.80   11.70
  -3  10  -1    6.50   13.80
   3 -10   1  -10.40   13.00
   3 -10   1  -14.10    9.40
   3 -10   1  -12.50   14.70
  -4  10  -1    0.70   15.80
  -4  10  -1   18.00   19.40
  -4  10  -1   37.00   14.90
  -4  10  -1   12.70   14.80
   4 -10   1   49.10   19.60
   4 -10   1   -3.40   14.60
   4 -10   1    6.40   12.50
  -5  10  -1   20.70   16.10
  -5  10  -1   11.00   20.20
  -5  10  -1   19.50   15.60
   5 -10   1   22.60   17.90
   5 -10   1   11.40   13.40
   5 -10   1   -2.80   13.50
  -6  10  -1    6.10   25.40
  -6  10  -1   -0.20   17.50
  -6  10  -1  -13.10   18.30
   6 -10   1   22.80   15.90
   6 -10   1  -23.20   16.30
  -7  10  -1    8.60   26.40
   7 -10   1  -11.70   19.60
   7 -10   1   -8.60   20.70
   8   9  -1   -5.60   16.60
  -8  -9   1   20.00   22.30
   7   9  -1   32.30   22.90
   7   9  -1   18.50   19.20
   7   9  -1   16.00   19.20
  -7  -9   1   15.50   37.20
  -7  -9   1   44.20   20.60
  -7  -9   1  -16.30   21.30
   6   9  -1   23.60   15.60
   6   9  -1   -0.20   14.50
   6   9  -1   17.50   15.70
  -6  -9   1   11.70   15.80
  -6  -9   1   16.10   20.30
  -6  -9   1   20.60   16.80
   5   9  -1   -0.40   12.90
   5   9  -1    4.20   12.40
   5   9  -1   17.80   13.60
  -5  -9   1   -9.10   17.30
  -5  -9   1   11.60   13.00
   4   9  -1   -1.40   11.90
   4   9  -1   -0.80    9.90
   4   9  -1   14.20   14.40
  -4  -9   1    3.30   10.60
  -4  -9   1   19.10   14.50
   3   9  -1   22.40   10.50
   3   9  -1   -0.20   12.90
   3   9  -1   16.90   12.60
   3   9  -1   19.90   12.70
  -3  -9   1    2.60   11.90
  -3  -9   1   23.10   16.30
  -3  -9   1   -5.60   12.20
   2   9  -1   18.40   13.10
   2   9  -1   12.60   11.80
   2   9  -1   10.70    8.10
   2   9  -1   10.80   13.60
   2   9  -1   21.00   10.80
  -2  -9   1   21.00   12.00
  -2  -9   1  -19.60   14.80
  -2  -9   1   14.90   13.30
   1   9  -1   28.20   11.80
   1   9  -1   37.50   14.10
   1   9  -1   -3.10    6.30
   1   9  -1   12.10   10.50
   1   9  -1    9.40   10.80
  -1  -9   1    9.50   15.30
  -1  -9   1   12.50   11.40
  -1  -9   1   23.70   12.60
   0   9  -1   11.30    8.10
   0   9  -1   32.80   13.10
   0   9  -1   16.10   10.40
   0   9  -1    9.80    9.00
   0   9  -1    2.10   10.30
   0  -9   1   12.90    6.00
   0  -9   1   27.50   10.20
   0  -9   1   28.30   12.50
   0  -9   1    3.40   12.90
  -1   9  -1  151.88   22.00
  -1   9  -1  103.99   20.50
  -1   9  -1  145.49   23.50
  -1   9  -1  120.29   20.60
   1  -9   1  120.59   21.50
   1  -9   1  120.09   24.80
   1  -9   1  121.69   16.80
   1  -9   1  111.09   14.60
  -2   9  -1   64.49   15.60
  -2   9  -1   84.89   17.20
  -2   9  -1   72.09   17.90
  -2   9  -1   78.89   18.90
   2  -9   1  117.19   21.20
   2  -9   1  121.09   21.30
   2  -9   1   72.39   13.90
   2  -9   1   92.89   18.80
  -3   9  -1   -4.40   11.00
  -3   9  -1   -6.90   12.90
  -3   9  -1    6.00   12.10
  -3   9  -1    3.40   11.50
   3  -9   1    7.50   14.70
   3  -9   1    1.70    9.30
   3  -9   1  -11.10   10.50
   3  -9   1    2.40   13.20
  -4   9  -1   26.70   15.60
  -4   9  -1   49.20   16.40
  -4   9  -1   36.40   11.40
  -4   9  -1   14.60   14.00
   4  -9   1   29.70   11.60
   4  -9   1   26.30   13.50
   4  -9   1   16.90   11.80
  -5   9  -1    6.70   13.80
  -5   9  -1   -5.90   14.70
  -5   9  -1  -13.70   16.20
  -5   9  -1   -2.70   12.70
   5  -9   1    3.50   13.00
   5  -9   1  -11.20   13.00
   5  -9   1   15.10   11.60
  -6   9  -1   49.99   18.00
  -6   9  -1  -10.00   17.60
  -6   9  -1  -17.10   19.10
   6  -9   1   11.70   14.10
   6  -9   1   -0.10   14.70
  -7   9  -1   18.00   25.20
  -7   9  -1   47.60   20.40
   7  -9   1   24.30   18.30
   7  -9   1   67.69   25.20
  -8   9  -1   61.19   31.60
  -8   9  -1  -20.20   20.80
   8  -9   1  -33.60   19.20
   8  -9   1   27.60   23.40
   8   8  -1  -13.40   15.70
   8   8  -1  -32.40   15.40
   7   8  -1   63.09   22.60
   7   8  -1   23.30   17.80
   7   8  -1   42.00   21.30
  -7  -8   1   34.40   18.30
  -7  -8   1   70.79   25.10
   6   8  -1   -0.50   13.70
   6   8  -1   28.30   13.70
   6   8  -1    2.60   13.90
  -6  -8   1  -12.00   13.40
  -6  -8   1   13.40   11.50
  -6  -8   1   -6.00   14.40
   5   8  -1   27.90   13.10
   5   8  -1   17.30   11.00
   5   8  -1   10.60   11.80
  -5  -8   1   -6.80   11.00
  -5  -8   1   10.50   12.80
  -5  -8   1    6.40   14.60
   4   8  -1   74.09   18.80
   4   8  -1   74.29   16.40
   4   8  -1   16.10   16.20
  -4  -8   1   63.89   19.00
  -4  -8   1   53.79   18.30
  -4  -8   1   82.59   18.10
  -4  -8   1   68.09   16.40
   3   8  -1   53.19   16.70
   3   8  -1   61.09   15.90
   3   8  -1   67.59   16.70
   3   8  -1   69.79   14.10
   3   8  -1   47.80   14.30
   3   8  -1   60.69   13.00
  -3  -8   1   48.90   12.80
  -3  -8   1   55.29   14.70
  -3  -8   1   17.60   13.70
  -3  -8   1   50.59   15.20
  -3  -8   1   59.39   17.80
   2   8  -1   22.50   12.20
   2   8  -1   19.30    8.80
   2   8  -1   16.20    9.50
   2   8  -1  -10.80   15.90
   2   8  -1   -4.70   10.70
   2   8  -1   -4.10    7.00
   2   8  -1   15.80   11.40
  -2  -8   1    1.60   12.40
  -2  -8   1    6.20   10.50
  -2  -8   1   22.60   11.40
  -2  -8   1   -1.50    8.50
  -2  -8   1   15.90   12.90
   1   8  -1   99.89   23.10
   1   8  -1   81.89   15.60
   1   8  -1   59.09   16.90
   1   8  -1   78.29   12.20
   1   8  -1   86.99   14.80
   1   8  -1  107.09   19.80
   1   8  -1   81.09   17.80
  -1  -8   1   97.99   22.40
  -1  -8   1   60.89   16.40
  -1  -8   1   93.29   18.20
  -1  -8   1   69.69   15.70
  -1  -8   1   68.49   15.20
  -1  -8   1   87.39   17.40
   0   8  -1  -16.20    6.60
   0   8  -1   -2.90    8.50
   0   8  -1   -4.40   10.10
   0   8  -1   12.10    9.30
   0   8  -1    2.40    8.60
   0   8  -1  -27.30   12.80
   0   8  -1  -10.70    6.10
   0   8  -1   -1.90    4.40
   0  -8   1    7.80   10.60
   0  -8   1    9.10    8.00
   0  -8   1    1.70    4.80
   0  -8   1    9.20   10.80
   0  -8   1    0.80    8.70
   0  -8   1    2.50   10.70
   0  -8   1    2.60   10.80
  -1   8  -1   18.80   16.90
  -1   8  -1   36.70   11.00
  -1   8  -1    5.00   11.70
  -1   8  -1    8.40   10.40
  -1   8  -1   39.60   13.20
  -1   8  -1   44.10   13.70
  -1   8  -1   17.20   11.40
   1  -8   1   20.80    8.00
   1  -8   1   18.10    8.30
   1  -8   1   50.49   11.90
   1  -8   1   29.50   13.40
   1  -8   1   46.20   13.00
   1  -8   1   36.10   13.40
   1  -8   1   20.20   13.60
  -2   8  -1  102.69   19.50
  -2   8  -1   75.19   15.50
  -2   8  -1  112.69   18.20
  -2   8  -1   87.69   19.60
  -2   8  -1   74.79   16.60
  -2   8  -1  133.39   20.60
  -2   8  -1   91.89   22.30
   2  -8   1   85.89   16.50
   2  -8   1  110.59   20.00
   2  -8   1   65.99   17.50
   2  -8   1  100.79   17.40
   2  -8   1  105.79   11.70
   2  -8   1   91.29   16.40
   2  -8   1   87.49   14.30
  -3   8  -1  240.18   31.70
  -3   8  -1  260.07   24.80
  -3   8  -1  252.57   23.50
  -3   8  -1  286.17   27.90
   3  -8   1  213.88   26.50
   3  -8   1  244.98   25.00
   3  -8   1  266.37   24.40
  -4   8  -1   44.20   13.80
  -4   8  -1   33.10   15.50
  -4   8  -1   21.90   12.30
  -4   8  -1   49.20   13.70
   4  -8   1   26.00   13.40
   4  -8   1   40.30   17.20
   4  -8   1   54.09   19.10
  -5   8  -1   25.40   12.30
  -5   8  -1    9.80   15.60
  -5   8  -1   12.60   12.40
  -5   8  -1   18.90    9.70
   5  -8   1    1.20   10.10
   5  -8   1    4.60   13.20
   5  -8   1   21.90   13.90
  -6   8  -1   18.40   14.80
  -6   8  -1    0.70   16.40
  -6   8  -1   16.40   13.90
   6  -8   1   21.40   11.50
   6  -8   1    4.30   13.70
   6  -8   1   24.90   14.80
  -7   8  -1  -16.90   14.60
  -7   8  -1  -15.80   19.50
   7  -8   1   39.80   20.20
   7  -8   1    8.20   17.00
  -8   8  -1   46.80   23.00
  -8   8  -1   52.89   28.30
   8  -8   1   34.10   18.30
   8  -8   1   15.50   21.70
   9   7  -1  -11.70   18.50
  -9  -7   1  -18.90   23.10
   8   7  -1    0.50   17.60
   8   7  -1   18.20   15.90
  -8  -7   1    7.40   18.80
   7   7  -1   14.30   16.20
   7   7  -1    5.10   13.70
   7   7  -1   -8.20   14.20
  -7  -7   1   12.80   18.60
  -7  -7   1    1.80   15.00
  -7  -7   1   13.80   17.80
   6   7  -1   11.20   11.00
   6   7  -1   -0.80   13.60
   6   7  -1   28.40   15.80
  -6  -7   1   15.10   15.00
  -6  -7   1   38.70   18.70
  -6  -7   1    0.60    9.30
   5   7  -1    8.00   11.50
   5   7  -1   21.90   11.00
   5   7  -1   -3.00   11.70
   5   7  -1   -1.80   10.10
   5   7  -1   -2.10   17.70
   5   7  -1   21.50   17.70
  -5  -7   1    5.40   10.60
  -5  -7   1   -7.60   14.40
  -5  -7   1   34.80   15.00
  -5  -7   1    4.30   11.20
  -5  -7   1   -2.90   15.60
   4   7  -1   21.40   14.50
   4   7  -1   -3.80    6.60
   4   7  -1    3.90   11.90
   4   7  -1   19.60    9.20
   4   7  -1   24.90   13.20
   4   7  -1    7.30    8.90
   4   7  -1   24.40   11.50
  -4  -7   1   16.20    9.70
  -4  -7   1    0.60   11.10
  -4  -7   1   -4.00   11.50
  -4  -7   1    9.20   10.80
  -4  -7   1   -2.80    7.90
  -4  -7   1   14.00   11.70
   3   7  -1   10.10    7.30
   3   7  -1   -8.10   11.10
   3   7  -1    5.10    7.30
   3   7  -1   -0.30    7.20
   3   7  -1    8.30    9.00
   3   7  -1    1.30   11.20
   3   7  -1    5.70    8.20
  -3  -7   1    4.90    9.80
  -3  -7   1    9.10    9.30
  -3  -7   1   13.00   10.50
  -3  -7   1   14.50    9.60
  -3  -7   1   -1.10   10.60
  -3  -7   1    9.20   11.70
  -3  -7   1   -4.60    9.90
   2   7  -1   -4.30    4.80
   2   7  -1   19.00    7.80
   2   7  -1    8.50    7.40
   2   7  -1    3.80    8.60
   2   7  -1    6.10    8.00
   2   7  -1    2.00    8.40
  -2  -7   1    5.20   10.90
  -2  -7   1    2.10    7.50
  -2  -7   1  -18.50    7.00
  -2  -7   1   -5.90    8.00
  -2  -7   1   10.50    7.70
  -2  -7   1    7.80   10.20
  -2  -7   1    5.70    7.20
   1   7  -1   11.10    7.60
   1   7  -1   15.20    5.80
   1   7  -1   -5.60    7.60
   1   7  -1    6.60    6.80
   1   7  -1    1.40    9.50
   1   7  -1    6.00    6.80
   1   7  -1   11.90   12.20
  -1  -7   1   21.70    9.10
  -1  -7   1   11.70    6.70
  -1  -7   1    5.90    7.40
  -1  -7   1    3.70   10.20
   0   7  -1   36.60   10.10
   0   7  -1   59.69   15.50
   0   7  -1   44.00    6.80
   0   7  -1   43.40   11.90
   0   7  -1   48.80    9.50
   0   7  -1   39.60   12.40
   0   7  -1   49.40   10.30
   0   7  -1   61.19   12.20
   0  -7   1   26.00   10.60
   0  -7   1   40.60   11.60
   0  -7   1   45.40   13.50
   0  -7   1   59.69    7.20
   0  -7   1   37.90   11.70
   0  -7   1   41.90   13.80
  -1   7  -1   20.30   14.20
  -1   7  -1   -1.70    7.60
  -1   7  -1   -3.90    6.10
  -1   7  -1   23.20    8.80
  -1   7  -1   -2.30    7.20
  -1   7  -1   -0.30    7.30
  -1   7  -1   14.00   11.40
   1  -7   1   -2.90    6.60
   1  -7   1    1.50    7.70
   1  -7   1    0.00    7.60
   1  -7   1   -1.30    4.90
   1  -7   1   -2.30    8.50
   1  -7   1    2.00    8.50
  -2   7  -1   32.60   10.90
  -2   7  -1   24.50    8.90
  -2   7  -1   35.00   11.10
  -2   7  -1   27.20    9.50
  -2   7  -1   39.60   11.50
  -2   7  -1   29.70   13.70
  -2   7  -1   57.49   20.30
   2  -7   1   27.00   10.70
   2  -7   1   42.80    9.00
   2  -7   1   44.30   12.60
   2  -7   1   54.69   12.50
   2  -7   1   33.40    7.10
   2  -7   1   34.60   11.40
   2  -7   1   40.20   11.20
   2  -7   1   37.50    7.50
   2  -7   1   30.00   10.00
  -3   7  -1   21.60   12.70
  -3   7  -1   13.00    9.90
  -3   7  -1   32.90   10.90
  -3   7  -1   16.40    9.40
  -3   7  -1    8.20    9.10
  -3   7  -1   28.50    9.90
   3  -7   1   17.80    4.60
   3  -7   1   31.00   11.50
   3  -7   1   27.70   10.20
   3  -7   1   39.00   12.50
   3  -7   1    6.50    8.50
   3  -7   1   28.40   10.00
   3  -7   1   13.50    9.50
  -4   7  -1   70.89   14.30
  -4   7  -1   63.69   15.10
  -4   7  -1   53.59   14.10
  -4   7  -1   67.79   19.00
  -4   7  -1   49.70   12.00
  -4   7  -1   45.20   16.30
   4  -7   1   49.00   12.80
   4  -7   1   41.50   13.40
   4  -7   1   48.80   12.50
   4  -7   1   54.09   14.30
  -5   7  -1  201.58   29.60
  -5   7  -1  238.78   24.90
  -5   7  -1  202.78   25.80
  -5   7  -1  270.37   34.80
  -5   7  -1  247.08   22.00
  -5   7  -1  202.08   26.30
   5  -7   1  252.87   32.50
   5  -7   1  291.57   27.30
   5  -7   1  239.18   30.60
  -6   7  -1   12.60   13.00
  -6   7  -1  -19.60    9.50
  -6   7  -1  -14.30   13.10
   6  -7   1    5.20   13.00
   6  -7   1   19.60   13.10
   6  -7   1   13.80   13.30
  -7   7  -1   39.50   20.60
  -7   7  -1    4.80   13.50
   7  -7   1    2.40   12.80
   7  -7   1    7.30   17.00
   7  -7   1   29.30   19.10
  -8   7  -1    7.40   19.90
  -8   7  -1   32.10   20.10
   8  -7   1   80.09   23.40
   8  -7   1   37.70   20.00
  -9   7  -1   -6.30   19.90
  -9   7  -1   65.39   48.40
   9  -7   1   13.80   21.90
   9  -7   1   -1.70   17.70
   9   6  -1  -12.60   15.80
  -9  -6   1   11.70   20.40
   8   6  -1   -0.20   14.80
   8   6  -1   10.40   16.10
  -8  -6   1    3.90   18.90
   7   6  -1   21.40   13.40
   7   6  -1   28.60   15.80
   7   6  -1   24.10   14.00
  -7  -6   1   31.00   14.80
  -7  -6   1   41.70   17.50
  -7  -6   1   22.70   17.30
   6   6  -1   15.10   11.70
   6   6  -1   47.20   13.80
   6   6  -1   44.80   11.80
   6   6  -1   27.70   13.00
  -6  -6   1   30.80   15.00
  -6  -6   1   17.40   17.00
  -6  -6   1    4.90   12.90
  -6  -6   1   40.40   11.60
  -6  -6   1   17.40   17.30
   5   6  -1   17.60   10.80
   5   6  -1   16.80   11.30
   5   6  -1    2.60    6.10
   5   6  -1  -12.20    7.20
   5   6  -1   10.00    8.00
   5   6  -1    4.80   14.00
  -5  -6   1   19.60   12.40
  -5  -6   1   -6.90    6.20
  -5  -6   1    9.30   12.30
  -5  -6   1   -1.30   11.70
  -5  -6   1   -1.10   10.40
   4   6  -1  -12.40    7.10
   4   6  -1   -4.70    6.50
   4   6  -1   -8.60    9.30
   4   6  -1    0.70    8.30
   4   6  -1    3.60   11.20
   4   6  -1   -6.00    7.90
   4   6  -1   12.20    8.90
  -4  -6   1   -1.90    7.70
  -4  -6   1   -6.30    8.10
  -4  -6   1    6.60    3.80
  -4  -6   1    4.90    9.30
  -4  -6   1    5.70    9.20
  -4  -6   1   -8.90    9.20
  -4  -6   1   -6.50    6.10
   3   6  -1  206.38   19.50
   3   6  -1  168.98   23.40
   3   6  -1  164.48   13.80
   3   6  -1  185.48   19.00
   3   6  -1  138.89   18.50
   3   6  -1  183.58   21.30
  -3  -6   1  172.88   21.00
  -3  -6   1  180.28   23.20
  -3  -6   1  215.28   27.70
  -3  -6   1  210.58   20.80
  -3  -6   1  158.08   19.50
  -3  -6   1  173.18   18.10
  -3  -6   1  173.08   12.50
  -3  -6   1  200.98   19.00
   2   6  -1   37.00    9.90
   2   6  -1   49.80   14.40
   2   6  -1   40.80   10.20
   2   6  -1   57.79   13.30
   2   6  -1   50.49   10.10
   2   6  -1   47.60   10.10
   2   6  -1   40.80    8.90
  -2  -6   1   35.30    9.20
  -2  -6   1   37.90    8.80
  -2  -6   1   45.90    8.50
  -2  -6   1   32.10    9.70
  -2  -6   1   58.79   11.80
  -2  -6   1   39.80   10.80
  -2  -6   1   40.80   12.90
  -2  -6   1   56.29   11.70
   1   6  -1  447.36   28.10
   1   6  -1  476.25   30.20
   1   6  -1  453.45   32.80
   1   6  -1  408.86   24.30
   1   6  -1  469.15   23.70
   1   6  -1  413.36   27.90
   1   6  -1  453.55   28.40
  -1  -6   1  445.66   28.70
  -1  -6   1  452.45   27.50
  -1  -6   1  421.06   26.90
  -1  -6   1  426.56   26.30
  -1  -6   1  412.76   28.70
  -1  -6   1  481.85   30.40
  -1  -6   1  499.65   34.60
  -1  -6   1  448.66   23.60
   0   6  -1   13.00    7.80
   0   6  -1   24.30    9.70
   0   6  -1   18.50    5.40
   0   6  -1   15.00    6.60
   0   6  -1   29.50    9.80
   0   6  -1   14.30    6.60
   0   6  -1   20.70    9.30
   0  -6   1   16.70    8.40
   0  -6   1   10.80    6.80
   0  -6   1   19.60    4.30
   0  -6   1   15.80   10.20
   0  -6   1   11.20    7.70
   0  -6   1   14.30    8.40
  -1   6  -1  295.17   19.90
  -1   6  -1  300.17   27.10
  -1   6  -1  326.87   24.00
  -1   6  -1  295.47   23.30
  -1   6  -1  312.17   23.40
  -1   6  -1  280.57   22.60
  -1   6  -1  325.57   23.30
  -1   6  -1  321.37   20.00
   1  -6   1  279.97   22.30
   1  -6   1  360.36   24.40
   1  -6   1  305.57   22.90
   1  -6   1  319.87   26.40
   1  -6   1  308.57   18.50
   1  -6   1  300.77   21.90
  -2   6  -1    2.00    7.10
  -2   6  -1  -11.80    5.70
  -2   6  -1   -9.70    5.60
  -2   6  -1    1.20    8.20
  -2   6  -1   -0.10    7.80
  -2   6  -1   -4.80    5.80
  -2   6  -1   14.40    8.90
  -2   6  -1    1.90    5.90
   2  -6   1   -2.70    6.10
   2  -6   1   -3.50    6.50
   2  -6   1    2.10    3.40
   2  -6   1    6.40    8.60
   2  -6   1  -16.30    6.60
   2  -6   1    2.00    4.50
   2  -6   1    5.50    6.70
  -3   6  -1   41.10   11.10
  -3   6  -1   42.90   13.10
  -3   6  -1   36.50    3.90
  -3   6  -1   28.10   10.10
  -3   6  -1   54.79   12.20
  -3   6  -1   28.70   10.60
  -3   6  -1   44.60    9.70
  -3   6  -1   31.40    8.70
  -3   6  -1   44.60    9.50
   3  -6   1   42.60    3.70
   3  -6   1   29.40    8.70
   3  -6   1   54.09   10.60
   3  -6   1   28.00   10.00
   3  -6   1   48.10   13.90
   3  -6   1   25.40    8.90
  -4   6  -1  221.18   21.00
  -4   6  -1  263.67   22.20
  -4   6  -1  215.18   21.00
  -4   6  -1  211.38   27.30
  -4   6  -1  176.78   24.70
  -4   6  -1  231.38   19.00
   4  -6   1  195.48   16.50
   4  -6   1  228.78   21.00
   4  -6   1  216.28   18.50
   4  -6   1  218.88   17.60
   4  -6   1  219.18   26.90
   4  -6   1  238.98   21.20
   4  -6   1  225.08   24.80
  -5   6  -1  105.39   17.90
  -5   6  -1   78.59   16.30
  -5   6  -1  114.79   15.00
  -5   6  -1   78.69   16.00
  -5   6  -1   79.69   18.40
  -5   6  -1   98.99   21.70
   5  -6   1   98.09   17.30
   5  -6   1  106.79   20.00
   5  -6   1   86.69   17.30
  -6   6  -1   16.20   13.70
  -6   6  -1  -16.80    9.60
  -6   6  -1   12.50    9.90
  -6   6  -1   10.00   13.40
   6  -6   1   12.40   13.00
   6  -6   1    9.40   11.50
   6  -6   1   12.80   12.20
  -7   6  -1   56.59   22.10
  -7   6  -1    8.10   12.00
   7  -6   1   54.99   16.60
   7  -6   1   27.30   17.30
   7  -6   1   44.60   18.50
  -8   6  -1   -6.80   16.10
  -8   6  -1    6.70   15.70
   8  -6   1   -5.90   13.70
   8  -6   1   19.90   16.70
   8  -6   1  -14.30   18.50
  -9   6  -1   30.60   23.70
  -9   6  -1   30.00   24.40
   9  -6   1   24.30   23.90
   9  -6   1   -1.30   18.00
   9   5  -1   21.00   17.90
  -9  -5   1    2.40   19.70
   8   5  -1    3.20   13.50
   8   5  -1   11.10   15.00
   8   5  -1   48.70   20.30
  -8  -5   1   67.49   22.50
   7   5  -1    4.30   11.60
   7   5  -1    8.90   12.70
   7   5  -1   -3.70   12.80
   7   5  -1   29.60   11.80
  -7  -5   1    7.10   10.20
  -7  -5   1  -10.90   12.10
  -7  -5   1    7.90   13.70
   6   5  -1  203.18   23.60
   6   5  -1  249.18   41.40
   6   5  -1  199.68   27.60
   6   5  -1  181.18   22.70
   6   5  -1  209.98   26.60
  -6  -5   1  252.67   23.80
  -6  -5   1  220.98   21.40
  -6  -5   1  184.18   26.90
  -6  -5   1  186.88   22.60
  -6  -5   1  177.58   26.40
  -6  -5   1  175.38   26.30
   5   5  -1    1.60    7.10
   5   5  -1    3.20    9.80
   5   5  -1   15.60   10.70
   5   5  -1    4.00    4.30
   5   5  -1   -6.90   11.80
   5   5  -1    1.60    7.10
  -5  -5   1   -4.20    3.90
  -5  -5   1   11.80    8.00
  -5  -5   1  -19.30    9.30
  -5  -5   1   -8.60    8.00
  -5  -5   1   -5.40    9.00
  -5  -5   1   25.40   11.20
  -5  -5   1   -5.10    7.00
  -5  -5   1    3.20    8.40
   4   5  -1  122.09   17.30
   4   5  -1  116.59   21.70
   4   5  -1  116.09   15.40
   4   5  -1  102.29   12.20
   4   5  -1  146.49   21.00
   4   5  -1   96.19   15.50
   4   5  -1  128.59   18.50
  -4  -5   1  101.39   16.70
  -4  -5   1  128.79   16.80
  -4  -5   1  125.99   17.10
  -4  -5   1  127.29   16.40
  -4  -5   1  119.59   17.00
  -4  -5   1   83.89   15.20
  -4  -5   1  134.89   12.40
  -4  -5   1  114.09    8.30
  -4  -5   1  113.79   19.40
   3   5  -1   11.70    9.70
   3   5  -1   25.40    8.30
   3   5  -1   25.20    7.50
   3   5  -1   46.90   10.30
   3   5  -1   19.40    6.40
   3   5  -1   32.10    9.70
   3   5  -1   28.80    7.50
  -3  -5   1    7.90    6.50
  -3  -5   1   27.40    9.70
  -3  -5   1   24.90    5.30
  -3  -5   1   25.90    8.70
  -3  -5   1   34.70    9.40
  -3  -5   1   31.30   13.60
  -3  -5   1   32.80    9.10
  -3  -5   1   39.90   11.20
   2   5  -1  346.97   28.80
   2   5  -1  314.37   23.40
   2   5  -1  338.37   29.00
   2   5  -1  296.37   21.00
   2   5  -1  337.87   22.20
   2   5  -1  331.87   18.30
   2   5  -1  325.27   23.40
  -2  -5   1  338.77   22.10
  -2  -5   1  303.77   21.40
  -2  -5   1  350.76   25.30
  -2  -5   1  317.87   23.70
  -2  -5   1  321.67   22.70
  -2  -5   1  328.47   27.90
  -2  -5   1  340.97   18.10
  -2  -5   1  304.77   23.80
   1   5  -1  647.14   33.00
   1   5  -1  645.04   29.80
   1   5  -1  609.34   28.80
   1   5  -1  655.63   38.60
   1   5  -1  615.54   33.30
   1   5  -1  683.23   35.60
   1   5  -1  623.64   32.90
  -1  -5   1  602.74   33.50
  -1  -5   1  679.63   35.10
  -1  -5   1  669.43   38.70
  -1  -5   1  580.74   32.40
  -1  -5   1  625.34   32.50
  -1  -5   1  614.54   28.60
  -1  -5   1  589.64   29.00
   0   5  -1  166.08   16.90
   0   5  -1  170.08   10.50
   0   5  -1  158.48   15.70
   0   5  -1  149.99   14.70
   0   5  -1  149.69   21.70
   0   5  -1  175.18   16.60
   0   5  -1  178.58   17.00
   0  -5   1  134.79   20.80
   0  -5   1  151.58   15.70
   0  -5   1  153.68   17.90
   0  -5   1  189.18   16.00
   0  -5   1  158.98   15.50
   0  -5   1  165.08   11.50
   0  -5   1  142.69   17.30
  -1   5  -1  136.79   12.60
  -1   5  -1  119.89   15.40
  -1   5  -1  132.19   15.70
  -1   5  -1  146.69   16.70
  -1   5  -1  142.99   14.70
  -1   5  -1  134.09   12.00
  -1   5  -1  150.08   17.90
  -1   5  -1  134.19   20.00
   1  -5   1  127.99   11.10
   1  -5   1  134.99   16.30
   1  -5   1  140.39   18.30
   1  -5   1  128.99   13.30
   1  -5   1  151.08   14.20
   1  -5   1  147.09   14.70
  -2   5  -1  110.99   18.70
  -2   5  -1  100.69   21.60
  -2   5  -1   97.59   14.10
  -2   5  -1  102.99   14.80
  -2   5  -1  106.69   13.40
  -2   5  -1  115.29   18.50
  -2   5  -1   82.09   12.60
  -2   5  -1  141.69   15.70
   2  -5   1  131.09   16.30
   2  -5   1  116.29   15.50
   2  -5   1  127.19   15.40
   2  -5   1   97.09   14.30
   2  -5   1  118.19   17.00
   2  -5   1  139.69   17.90
   2  -5   1   96.59    8.10
   2  -5   1  124.29   15.40
  -3   5  -1  927.61   47.50
  -3   5  -1  899.11   42.70
  -3   5  -1  814.42   41.50
  -3   5  -1  871.61   40.60
  -3   5  -1  823.62   42.10
  -3   5  -1  899.11   44.40
  -3   5  -1  871.31   45.70
  -3   5  -1  836.72   33.10
  -3   5  -1  852.61   46.20
   3  -5   1  906.11   42.90
   3  -5   1  911.11   40.40
   3  -5   1  882.31   39.90
   3  -5   1  902.41   39.30
   3  -5   1  863.81   44.50
   3  -5   1  901.51   43.70
  -4   5  -1   13.70    9.70
  -4   5  -1   28.10    6.20
  -4   5  -1    6.50    5.60
  -4   5  -1   32.80   11.10
  -4   5  -1   23.30    9.30
  -4   5  -1   15.30    7.30
  -4   5  -1   22.30    7.90
   4  -5   1   15.60    5.60
   4  -5   1   18.50    7.60
   4  -5   1   26.00    6.30
   4  -5   1   14.90   10.10
   4  -5   1   19.90    8.90
   4  -5   1   36.10   11.30
   4  -5   1   -0.60    6.80
  -5   5  -1   63.89   12.00
  -5   5  -1   73.19   14.20
  -5   5  -1   67.99   16.20
  -5   5  -1   53.79   14.00
  -5   5  -1   89.19   19.40
  -5   5  -1   76.39   12.70
  -5   5  -1   72.59   10.00
   5  -5   1   93.99   11.80
   5  -5   1   71.39   16.50
   5  -5   1   74.69   16.30
   5  -5   1   80.69   20.70
   5  -5   1   93.19   18.70
   5  -5   1   94.59   17.00
  -6   5  -1   82.39   20.10
  -6   5  -1   74.09   16.40
  -6   5  -1   90.29   16.10
   6  -5   1   59.29   17.40
   6  -5   1   76.59   15.90
   6  -5   1   63.29   16.80
   6  -5   1   79.99   17.30
  -7   5  -1   31.20   14.50
   7  -5   1   27.00   14.30
   7  -5   1   33.90   15.00
   7  -5   1   47.30   17.40
   7  -5   1   16.00   14.10
  -8   5  -1    5.60   15.00
  -8   5  -1   -4.10   12.40
   8  -5   1  -21.20   14.10
   8  -5   1   -1.60   14.60
  -9   5  -1   20.10   18.80
  -9   5  -1    2.80   21.60
   9  -5   1  -12.80   22.50
   9  -5   1    6.50   18.80
   9  -5   1   21.80   19.70
 -10   5  -1  -12.20   23.10
 -10   5  -1    6.40   26.30
  10  -5   1  -31.80   19.80
  10  -5   1    2.50   19.00
  10   4  -1   43.60   20.60
 -10  -4   1   13.60   21.90
   9   4  -1   -2.60   19.90
   9   4  -1    2.30   13.70
  -9  -4   1   -5.80   18.10
   8   4  -1   -0.20   12.20
   8   4  -1   30.20   14.00
   8   4  -1   13.80   19.30
  -8  -4   1   44.20   16.60
   7   4  -1   37.60   16.50
   7   4  -1   -0.40   11.20
   7   4  -1   49.60   13.10
   7   4  -1   42.30   14.60
  -7  -4   1   43.20   12.60
  -7  -4   1   18.30   12.40
  -7  -4   1   36.90   15.40
   6   4  -1    3.30    8.20
   6   4  -1    2.80   10.90
   6   4  -1   -0.70    6.10
   6   4  -1    6.30    9.50
   6   4  -1    9.50   10.80
   6   4  -1   -0.70    7.60
  -6  -4   1   17.40   12.50
  -6  -4   1   13.50   11.50
  -6  -4   1    0.90    6.60
  -6  -4   1  -12.80    8.40
  -6  -4   1    4.00    7.70
  -6  -4   1    6.50    9.30
   5   4  -1   32.70    8.20
   5   4  -1   18.70    8.40
   5   4  -1   40.60   10.40
   5   4  -1   46.70   11.30
   5   4  -1   50.89   12.30
   5   4  -1   66.59   13.60
  -5  -4   1   40.20   11.70
  -5  -4   1   41.10    8.00
  -5  -4   1   25.60    8.20
  -5  -4   1   33.00    9.50
  -5  -4   1   25.40    8.10
  -5  -4   1   39.70    9.50
  -5  -4   1   43.20   10.90
  -5  -4   1   37.70   12.40
   4   4  -1    3.20    4.30
   4   4  -1    2.20    5.80
   4   4  -1    0.70    3.30
   4   4  -1   -4.90    7.20
   4   4  -1    0.90    5.60
   4   4  -1    8.20    6.90
   4   4  -1    5.30    3.90
   4   4  -1   -3.90    5.70
  -4  -4   1   -4.10    3.60
  -4  -4   1   -1.20    4.90
  -4  -4   1    5.90    7.50
  -4  -4   1   -3.00    4.50
  -4  -4   1   -9.50    5.10
  -4  -4   1   -2.30    6.60
  -4  -4   1   -8.40    5.30
  -4  -4   1   -2.30    5.90
  -4  -4   1    0.40    8.40
  -4  -4   1   -8.80    9.70
   3   4  -1  339.77   20.60
   3   4  -1  338.27   19.60
   3   4  -1  360.66   24.70
   3   4  -1  287.77   20.20
   3   4  -1  320.57   22.50
   3   4  -1  341.47   18.90
   3   4  -1  359.36   26.40
   3   4  -1  359.26   23.70
  -3  -4   1  315.77   16.00
  -3  -4   1  300.67   17.60
  -3  -4   1  329.37   21.80
  -3  -4   1  351.26   26.00
  -3  -4   1  335.47   21.30
  -3  -4   1  326.47   21.30
  -3  -4   1  336.17   24.60
  -3  -4   1  324.17   22.80
  -3  -4   1  307.27   21.90
   2   4  -1  487.35   29.50
   2   4  -1  565.74   27.90
   2   4  -1  563.64   34.50
   2   4  -1  518.95   23.90
   2   4  -1  494.25   31.20
   2   4  -1  570.84   31.70
   2   4  -1  532.35   28.00
  -2  -4   1  523.05   23.10
  -2  -4   1  502.25   27.50
  -2  -4   1  513.95   29.90
  -2  -4   1  550.54   30.00
  -2  -4   1  530.45   30.40
  -2  -4   1  514.05   32.40
  -2  -4   1  486.75   26.80
  -2  -4   1  472.95   26.80
   1   4  -1   19.80    6.80
   1   4  -1   17.80    6.00
   1   4  -1    9.40    6.10
   1   4  -1   19.70    5.40
   1   4  -1   17.30    4.50
   1   4  -1   11.20    6.60
   1   4  -1   24.30    8.90
  -1  -4   1   16.60    6.30
  -1  -4   1   21.90    6.70
  -1  -4   1   12.20    5.90
  -1  -4   1   18.50    6.90
  -1  -4   1   15.00    4.20
  -1  -4   1   16.80    7.00
  -1  -4   1   27.80    8.50
  -1  -4   1   18.60    5.60
   0   4  -1 1280.67   57.09
   0   4  -1 1253.87   52.99
   0   4  -1 1295.47   53.39
   0   4  -1 1274.37   51.09
   0   4  -1 1265.87   52.59
   0   4  -1 1293.27   46.30
   0   4  -1 1259.57   51.99
   0   4  -1 1256.67   45.70
   0  -4   1 1343.87   53.09
   0  -4   1 1260.07   50.79
   0  -4   1 1322.97   53.69
   0  -4   1 1319.77   53.09
   0  -4   1 1262.57   45.90
   0  -4   1 1287.97   45.70
   0  -4   1 1259.37   56.49
   0  -4   1 1300.47   52.19
  -1   4  -1  180.08   14.30
  -1   4  -1  181.78   14.60
  -1   4  -1  183.78   17.40
  -1   4  -1  196.28   12.70
  -1   4  -1  175.38   14.90
  -1   4  -1  207.18   13.60
  -1   4  -1  147.99   13.50
  -1   4  -1  216.68   16.50
   1  -4   1  163.18   14.60
   1  -4   1  154.28   13.80
   1  -4   1  212.58   17.30
   1  -4   1  170.18   11.90
   1  -4   1  196.88   15.40
   1  -4   1  186.38   14.70
  -2   4  -1   72.39   12.90
  -2   4  -1   65.99    4.50
  -2   4  -1   64.59   10.20
  -2   4  -1   70.49   10.40
  -2   4  -1   66.19   12.10
  -2   4  -1   63.19   10.40
  -2   4  -1   83.19   11.60
  -2   4  -1   76.19   11.20
  -2   4  -1   60.89    9.70
   2  -4   1   69.19   11.10
   2  -4   1   75.39   11.00
   2  -4   1   74.39   11.50
   2  -4   1   67.79   10.40
   2  -4   1   75.69    5.20
   2  -4   1   72.59   10.40
  -3   4  -1   52.49   11.30
  -3   4  -1   76.39   13.20
  -3   4  -1   68.19   11.90
  -3   4  -1   64.19   10.40
  -3   4  -1   63.59   12.10
  -3   4  -1   65.79    7.70
  -3   4  -1   63.49    9.80
  -3   4  -1   60.79    9.00
   3  -4   1   67.09    9.00
   3  -4   1   55.99   11.70
   3  -4   1   65.59    9.70
   3  -4   1   63.19   12.40
   3  -4   1   60.39    8.30
   3  -4   1   73.39   12.10
   3  -4   1   55.99   11.90
  -4   4  -1  458.05   28.70
  -4   4  -1  480.35   29.10
  -4   4  -1  380.16   25.60
  -4   4  -1  425.56   28.00
  -4   4  -1  493.55   25.90
  -4   4  -1  465.35   29.40
  -4   4  -1  538.25   33.30
  -4   4  -1  467.05   22.90
  -4   4  -1  425.46   25.00
  -4   4  -1  417.86   23.60
   4  -4   1  440.26   19.10
   4  -4   1  460.05   27.70
   4  -4   1  450.25   28.70
   4  -4   1  470.85   29.50
   4  -4   1  444.16   18.90
   4  -4   1  455.95   22.40
   4  -4   1  432.26   28.40
   4  -4   1  438.16   29.90
  -5   4  -1    8.10    5.80
  -5   4  -1    4.50    2.60
  -5   4  -1   -3.90    5.90
  -5   4  -1    2.40    9.50
  -5   4  -1    0.60    6.30
  -5   4  -1    6.70    3.50
  -5   4  -1   -1.00    7.30
  -5   4  -1    3.90    6.80
   5  -4   1   -3.00    7.70
   5  -4   1    7.60    9.50
   5  -4   1   18.70    4.90
   5  -4   1   12.00    7.60
   5  -4   1   -0.50    5.40
   5  -4   1   -2.30    8.20
  -6   4  -1   -5.50    7.50
  -6   4  -1  -18.00    7.30
  -6   4  -1   14.00   11.50
  -6   4  -1    5.10    3.80
  -6   4  -1   -6.20    6.30
  -6   4  -1    8.80   10.60
  -6   4  -1    6.90   10.10
   6  -4   1   -2.80    8.90
   6  -4   1   -3.40    9.90
   6  -4   1  -10.60    8.50
  -7   4  -1   -2.10   12.10
  -7   4  -1   14.30   12.90
   7  -4   1   -3.40    9.30
   7  -4   1  -14.50    9.10
   7  -4   1  -10.60   11.30
   7  -4   1   -3.70   10.80
  -8   4  -1   25.00   16.20
  -8   4  -1   33.80   17.30
   8  -4   1   68.39   18.60
   8  -4   1   39.80   17.20
   8  -4   1   33.60   16.90
   8  -4   1   58.79   20.60
  -9   4  -1    4.20   15.20
  -9   4  -1   42.70   23.00
   9  -4   1   -4.80   15.50
   9  -4   1   22.30   16.40
   9  -4   1   -7.10   17.60
   9  -4   1   -4.20   19.90
 -10   4  -1   42.20   24.50
 -10   4  -1   31.00   28.20
  10  -4   1   50.89   22.10
  10  -4   1   41.90   25.20
  10  -4   1   61.59   25.50
  10   3  -1  -41.20   15.60
  10   3  -1    9.60   22.90
 -10  -3   1   -0.70   19.30
   9   3  -1   19.00   17.80
   9   3  -1   -8.30   12.70
  -9  -3   1  -21.50   14.80
   8   3  -1   74.19   17.60
   8   3  -1   57.09   19.30
   8   3  -1   58.79   18.80
  -8  -3   1   32.80   17.50
   7   3  -1   14.40   12.50
   7   3  -1   10.90   10.50
   7   3  -1   13.60   11.60
   7   3  -1   22.60   10.60
  -7  -3   1   23.50   13.70
  -7  -3   1    7.40   11.30
  -7  -3   1   12.20   12.50
   6   3  -1  145.39   22.80
   6   3  -1  123.29   16.80
   6   3  -1  153.98   22.00
   6   3  -1  166.88   18.00
   6   3  -1  157.08   23.60
   6   3  -1  145.49   17.60
  -6  -3   1  120.09   20.30
  -6  -3   1  127.89   13.10
  -6  -3   1  105.79   15.30
  -6  -3   1  118.49   14.60
  -6  -3   1  152.68   21.30
  -6  -3   1  153.48   18.40
  -6  -3   1  134.19   19.40
   5   3  -1  195.68   15.60
   5   3  -1  208.68   19.80
   5   3  -1  187.08   16.40
   5   3  -1  170.08   17.30
   5   3  -1  173.58   17.40
   5   3  -1  203.28   24.60
  -5  -3   1  166.48   15.70
  -5  -3   1  183.58   16.20
  -5  -3   1  208.88   20.50
  -5  -3   1  207.68   17.80
  -5  -3   1  190.08   16.20
  -5  -3   1  157.38   20.30
  -5  -3   1  197.88   15.50
  -5  -3   1  174.08   14.40
   4   3  -1  689.03   33.60
   4   3  -1  621.74   33.10
   4   3  -1  609.24   36.10
   4   3  -1  640.64   34.60
   4   3  -1  631.84   23.60
   4   3  -1  691.63   32.90
   4   3  -1  655.73   29.00
  -4  -3   1  694.73   33.90
  -4  -3   1  606.34   29.00
  -4  -3   1  607.14   31.80
  -4  -3   1  703.83   36.70
  -4  -3   1  486.25   35.30
  -4  -3   1  651.33   36.90
  -4  -3   1  611.24   30.40
  -4  -3   1  679.93   37.70
  -4  -3   1  698.53   36.90
  -4  -3   1  639.04   30.20
   3   3  -1  215.08   14.10
   3   3  -1  208.88   16.20
   3   3  -1  186.58   17.30
   3   3  -1  200.28   12.80
   3   3  -1  219.78   16.10
   3   3  -1  214.08   18.10
   3   3  -1  199.38   16.50
  -3  -3   1  204.28   14.60
  -3  -3   1  237.48   17.70
  -3  -3   1  223.28   19.20
  -3  -3   1  216.78   18.90
  -3  -3   1  203.48   16.20
  -3  -3   1  206.08   17.50
  -3  -3   1  212.68   12.70
  -3  -3   1  207.28   13.40
  -3  -3   1  210.38   15.70
   2   3  -1   32.70    3.20
   2   3  -1   33.30    6.20
   2   3  -1   21.70    4.90
   2   3  -1   36.00    7.70
   2   3  -1   41.00    7.40
   2   3  -1   27.70    6.40
   2   3  -1   30.00    8.30
   2   3  -1   25.00    6.60
  -2  -3   1   33.40    7.30
  -2  -3   1   43.80    8.00
  -2  -3   1   35.50    5.30
  -2  -3   1   30.70    7.60
  -2  -3   1   31.70    7.30
  -2  -3   1   28.80    6.50
  -2  -3   1   33.10    7.40
  -2  -3   1   27.70    7.90
   1   3  -1   10.00    6.10
   1   3  -1   10.60    4.10
   1   3  -1    5.90    4.90
   1   3  -1    5.80    4.90
   1   3  -1    4.30    3.20
   1   3  -1   16.70    5.00
   1   3  -1   11.10    4.40
  -1  -3   1   16.80    7.50
  -1  -3   1    8.60    4.60
  -1  -3   1    8.70    3.40
  -1  -3   1    9.20    4.50
  -1  -3   1   12.20    5.40
  -1  -3   1    5.00    4.10
  -1  -3   1   11.70    5.50
  -1  -3   1   22.90    7.20
   0   3  -1   27.30    3.80
   0   3  -1   25.90    5.70
   0   3  -1   27.40    6.10
   0   3  -1   26.70    6.20
   0   3  -1   20.70    7.50
   0   3  -1   34.80    6.90
   0   3  -1   23.90    3.50
   0   3  -1   26.80    5.80
   0  -3   1   22.30    7.10
   0  -3   1   31.60    6.60
   0  -3   1   27.20    6.40
   0  -3   1   25.80    3.40
   0  -3   1   33.30    4.10
   0  -3   1   26.10    5.80
   0  -3   1   40.00    6.80
   0  -3   1   29.60    6.70
  -1   3  -1  695.13   28.90
  -1   3  -1  680.33   30.50
  -1   3  -1  668.13   29.90
  -1   3  -1  661.43   30.00
  -1   3  -1  645.04   32.60
  -1   3  -1  678.73   30.00
  -1   3  -1  669.83   28.20
  -1   3  -1  691.43   31.30
   1  -3   1  657.93   30.20
   1  -3   1  708.03   30.30
   1  -3   1  643.44   29.20
   1  -3   1  680.03   28.20
   1  -3   1  647.54   30.50
   1  -3   1  664.53   32.00
   1  -3   1  675.13   29.70
  -2   3  -1  351.96   21.80
  -2   3  -1  357.46   15.20
  -2   3  -1  363.26   20.40
  -2   3  -1  329.77   21.70
  -2   3  -1  340.87   20.00
  -2   3  -1  355.36   19.40
  -2   3  -1  369.46   19.40
  -2   3  -1  331.87   20.30
  -2   3  -1  351.06   18.60
   2  -3   1  384.56   21.40
   2  -3   1  335.67   18.10
   2  -3   1  383.96   18.40
   2  -3   1  386.96   24.00
   2  -3   1  355.16   18.50
   2  -3   1  375.56   20.40
  -3   3  -1   53.69    7.80
  -3   3  -1   51.79    9.80
  -3   3  -1   34.90    8.60
  -3   3  -1   43.50    6.50
  -3   3  -1   51.39    8.00
  -3   3  -1   48.40   10.70
  -3   3  -1   54.79   11.90
  -3   3  -1   67.09   11.00
  -3   3  -1   52.69    8.00
   3  -3   1   50.19   13.10
   3  -3   1   50.99    6.60
   3  -3   1   49.10    6.70
   3  -3   1   69.69   13.70
   3  -3   1   56.19   12.40
   3  -3   1   42.40   10.00
   3  -3   1   53.69   11.30
   3  -3   1   55.19    7.50
  -4   3  -1  522.85   30.90
  -4   3  -1  491.35   30.40
  -4   3  -1  567.04   29.90
  -4   3  -1  504.15   30.60
  -4   3  -1  513.05   27.10
  -4   3  -1  487.45   24.70
  -4   3  -1  502.05   32.30
  -4   3  -1  526.95   30.10
  -4   3  -1  554.64   21.40
  -4   3  -1  512.45   22.40
  -4   3  -1  494.75   24.80
   4  -3   1  569.44   30.20
   4  -3   1  548.85   31.00
   4  -3   1  534.75   22.30
   4  -3   1  522.95   29.00
   4  -3   1  487.35   30.40
   4  -3   1  495.95   30.40
  -5   3  -1    7.00    7.80
  -5   3  -1    3.00    3.20
  -5   3  -1   -1.40    4.60
  -5   3  -1    4.10    2.20
  -5   3  -1   -1.20    6.30
  -5   3  -1    0.50    7.70
  -5   3  -1    2.00    4.10
  -5   3  -1    1.50    7.10
   5  -3   1   11.20    9.50
   5  -3   1    3.90    7.40
   5  -3   1   -2.90    7.50
  -6   3  -1   53.09    9.70
  -6   3  -1   56.39   11.50
  -6   3  -1   64.59   15.00
  -6   3  -1   38.10    7.40
  -6   3  -1   57.09    9.20
  -6   3  -1   53.19   15.40
   6  -3   1   71.79   15.40
   6  -3   1   44.40   12.50
   6  -3   1   46.80   14.70
   6  -3   1   72.69   16.80
  -7   3  -1  -10.90   10.50
  -7   3  -1    5.20   10.50
   7  -3   1   -2.60   10.50
   7  -3   1  -28.20   10.60
   7  -3   1    6.50   13.00
   7  -3   1  -27.60   11.90
  -8   3  -1   27.70   17.80
  -8   3  -1    2.00   10.60
  -8   3  -1   32.40   15.90
   8  -3   1    4.90   14.30
   8  -3   1    0.10   11.00
   8  -3   1   16.30   14.50
   8  -3   1   11.80   13.60
  -9   3  -1   15.10   19.20
  -9   3  -1   14.40   15.50
   9  -3   1   49.10   21.20
   9  -3   1    9.70   14.90
   9  -3   1   21.40   14.50
   9  -3   1   11.00   15.50
 -10   3  -1   -8.80   21.80
  10  -3   1   24.10   20.50
  10  -3   1   32.10   17.60
  10  -3   1   -9.40   20.00
  10   2  -1   -0.40   19.20
  10   2  -1   -9.90   21.70
 -10  -2   1   -1.00   19.50
   9   2  -1    5.10   17.30
   9   2  -1   17.70   18.30
   9   2  -1   11.50   12.20
  -9  -2   1   14.10   17.10
  -9  -2   1   -9.50   16.40
   8   2  -1   19.80   14.10
   8   2  -1    2.20   12.20
   8   2  -1  -10.30   10.10
  -8  -2   1   -1.10   12.10
   7   2  -1   15.10   12.90
   7   2  -1   29.10   11.80
   7   2  -1   55.89   16.90
   7   2  -1   36.30   14.60
   7   2  -1   44.50   12.00
  -7  -2   1    9.00   11.60
  -7  -2   1   26.10   12.10
   6   2  -1  112.29   21.70
   6   2  -1   79.29   18.30
   6   2  -1  128.39   16.90
   6   2  -1  122.09   13.90
   6   2  -1   86.89   15.50
   6   2  -1   78.69   15.10
  -6  -2   1  109.39   15.80
  -6  -2   1   55.69   14.70
  -6  -2   1  113.39   18.10
  -6  -2   1   92.59   11.20
  -6  -2   1  106.39   10.70
  -6  -2   1  132.89   18.40
  -6  -2   1   78.49   17.30
   5   2  -1  102.09   16.80
   5   2  -1  135.79   12.60
   5   2  -1  118.99   22.80
   5   2  -1  131.29   15.60
   5   2  -1  125.19   16.20
   5   2  -1  136.49   13.60
   5   2  -1  136.49   13.40
  -5  -2   1  111.09   10.50
  -5  -2   1  140.59   17.50
  -5  -2   1  134.79   10.90
  -5  -2   1  122.39   13.80
  -5  -2   1  137.49   21.90
  -5  -2   1  136.39   13.90
  -5  -2   1  128.59   18.30
  -5  -2   1  143.99   16.40
  -5  -2   1  144.89   17.80
   4   2  -1   74.29   12.80
   4   2  -1   92.59   11.20
   4   2  -1   88.49   11.50
   4   2  -1   79.79   13.70
   4   2  -1   81.09   12.40
   4   2  -1   88.59   14.60
   4   2  -1   78.59   11.70
  -4  -2   1   86.19    8.80
  -4  -2   1   81.79   10.60
  -4  -2   1   87.69   13.20
  -4  -2   1   90.69   12.60
  -4  -2   1   81.09   14.10
  -4  -2   1   76.39   18.60
  -4  -2   1   81.99   11.50
  -4  -2   1   85.29   10.30
  -4  -2   1   67.29   13.80
  -4  -2   1   79.79    8.20
  -4  -2   1   85.89   20.80
   3   2  -1   30.90    4.30
   3   2  -1   37.40    7.40
   3   2  -1   38.50    7.70
   3   2  -1   26.70    7.40
   3   2  -1   33.90    6.90
   3   2  -1   40.30    6.30
   3   2  -1   32.10    8.00
  -3  -2   1   28.10    5.60
  -3  -2   1   30.20    7.90
  -3  -2   1   31.70    8.90
  -3  -2   1   25.80    6.60
  -3  -2   1   41.00    7.70
  -3  -2   1   40.30    6.20
  -3  -2   1   33.10    6.50
  -3  -2   1   40.80    6.50
  -3  -2   1   40.40    9.00
  -3  -2   1   42.50    8.10
   2   2  -1  326.47   16.10
   2   2  -1  308.97   18.30
   2   2  -1  336.67   18.30
   2   2  -1  320.27   17.50
   2   2  -1  340.47   15.80
   2   2  -1  341.17   19.20
   2   2  -1  301.17   14.00
  -2  -2   1  331.77   15.80
  -2  -2   1  323.17   18.80
  -2  -2   1  286.97   17.20
  -2  -2   1  330.07   18.10
  -2  -2   1  312.57   14.80
  -2  -2   1  346.27   16.80
  -2  -2   1  303.27   16.60
  -2  -2   1  334.17   19.30
  -2  -2   1  314.27   18.90
   1   2  -1 1411.76   52.59
   1   2  -1 1389.06   54.09
   1   2  -1 1507.55   58.19
   1   2  -1 1394.26   51.29
   1   2  -1 1356.96   51.69
   1   2  -1 1320.57   51.19
  -1  -2   1 1399.46   54.19
  -1  -2   1 1413.16   51.39
  -1  -2   1 1435.86   51.89
  -1  -2   1 1394.06   49.30
  -1  -2   1 1397.46   51.99
  -1  -2   1 1398.16   51.59
  -1  -2   1 1427.06   52.89
  -1  -2   1 1401.26   52.49
   0   2  -1   12.00    2.40
   0   2  -1   13.70    2.40
   0   2  -1    5.00    3.30
   0   2  -1   12.90    4.00
   0   2  -1    7.80    3.30
   0   2  -1    5.80    3.30
   0   2  -1    5.80    4.00
   0   2  -1    7.50    3.70
   0  -2   1   10.20    2.10
   0  -2   1   14.10    4.20
   0  -2   1   12.30    4.00
   0  -2   1    9.20    1.90
   0  -2   1    8.70    2.70
   0  -2   1   13.40    3.60
   0  -2   1   15.10    4.10
   0  -2   1    7.60    3.30
   0  -2   1    9.00    4.40
  -1   2  -1  106.29    9.30
  -1   2  -1   82.99    8.30
  -1   2  -1   95.49    7.90
  -1   2  -1   83.09    7.30
  -1   2  -1   83.99    7.20
  -1   2  -1   92.49    7.70
  -1   2  -1   94.99    9.00
  -1   2  -1   82.99    8.00
   1  -2   1   83.09    7.10
   1  -2   1   83.29    8.00
   1  -2   1   77.49    9.40
   1  -2   1   89.89    7.60
   1  -2   1   89.89    7.40
   1  -2   1   85.69    7.20
  -2   2  -1    6.80    3.40
  -2   2  -1    4.40    3.30
  -2   2  -1    1.10    3.70
  -2   2  -1    4.70    2.50
  -2   2  -1    5.20    2.70
  -2   2  -1    3.40    2.50
  -2   2  -1    1.90    4.10
  -2   2  -1    4.90    4.40
  -2   2  -1    8.70    4.40
   2  -2   1    7.40    2.50
   2  -2   1    8.50    4.40
   2  -2   1   -3.40    3.20
   2  -2   1   10.10    4.60
   2  -2   1    4.40    2.40
   2  -2   1    7.10    4.60
   2  -2   1    2.00    3.10
   2  -2   1    3.40    2.40
  -3   2  -1  327.67   20.40
  -3   2  -1  330.77   19.30
  -3   2  -1  325.17   18.30
  -3   2  -1  332.07   19.60
  -3   2  -1  369.46   22.30
  -3   2  -1  332.17   14.40
  -3   2  -1  315.77   15.90
  -3   2  -1  334.57   20.90
  -3   2  -1  345.27   14.80
  -3   2  -1  309.77   20.50
  -3   2  -1  333.77   16.10
   3  -2   1  354.76   18.70
   3  -2   1  368.06   21.80
   3  -2   1  383.76   21.40
   3  -2   1  331.17   20.60
   3  -2   1  337.37   20.00
   3  -2   1  343.17   14.60
  -4   2  -1    3.80    4.90
  -4   2  -1   15.30    7.30
  -4   2  -1    3.10    3.00
  -4   2  -1   -3.40    5.40
  -4   2  -1    9.90    7.10
  -4   2  -1    9.10    6.30
  -4   2  -1    1.70    2.70
  -4   2  -1    3.90    2.70
  -4   2  -1    6.60    7.30
  -4   2  -1    1.10    4.60
   4  -2   1    4.60    6.00
   4  -2   1    9.20    5.10
   4  -2   1    3.70    5.00
   4  -2   1   19.20    5.90
   4  -2   1    2.30    5.80
   4  -2   1    7.30    5.90
  -5   2  -1  162.68   10.90
  -5   2  -1  185.38   16.30
  -5   2  -1  193.48   18.60
  -5   2  -1  174.08   24.00
  -5   2  -1  176.28   10.90
  -5   2  -1  201.18   23.40
  -5   2  -1  171.78   20.20
  -5   2  -1  199.48   19.90
  -5   2  -1  203.78   13.80
  -5   2  -1  178.28   17.00
   5  -2   1  192.18   18.40
   5  -2   1  183.78   18.00
   5  -2   1  179.68   17.40
   5  -2   1  166.28   20.90
   5  -2   1  183.88   17.80
  -6   2  -1   67.89    7.90
  -6   2  -1   80.09   15.20
  -6   2  -1   91.59    8.60
  -6   2  -1   86.79   16.90
  -6   2  -1   97.29   13.00
  -6   2  -1   91.29   15.70
  -6   2  -1  106.09   16.50
   6  -2   1   93.29   17.30
   6  -2   1   90.89   16.90
   6  -2   1   78.09   15.00
   6  -2   1   78.39   17.40
   6  -2   1   68.39   14.20
  -7   2  -1   49.99   13.60
  -7   2  -1   24.00   12.20
  -7   2  -1   35.20    9.60
  -7   2  -1   20.30    9.00
   7  -2   1   43.00   13.20
   7  -2   1   25.90   12.30
   7  -2   1   21.70   12.70
   7  -2   1   45.60   15.90
  -8   2  -1    3.40   16.00
  -8   2  -1   17.70   11.10
  -8   2  -1   10.50   11.00
   8  -2   1   13.40   14.00
   8  -2   1    3.90    9.80
   8  -2   1   -4.60   12.90
   8  -2   1    3.80   13.00
   9  -2   1    4.40   14.70
   9  -2   1   11.20   17.10
   9  -2   1   20.90   18.90
  10  -2   1   -9.10   19.90
  10  -2   1   -9.20   16.90
  10  -2   1  -15.60   22.20
  10  -2   1    3.70   20.20
  10   1  -1    5.70   21.30
  10   1  -1    8.80   22.30
  10   1  -1  -16.80   14.50
   9   1  -1    5.00   17.20
   9   1  -1   -9.10   11.70
   9   1  -1    8.90   18.00
   9   1  -1    1.50   15.10
  -9  -1   1   -0.90   12.90
   8   1  -1   13.50   11.10
   8   1  -1   28.90   12.80
   8   1  -1   15.70   13.50
   8   1  -1   40.60   14.40
  -8  -1   1   18.10   12.90
  -8  -1   1   19.00   13.40
  -8  -1   1   12.70   13.10
   7   1  -1   10.90   12.00
   7   1  -1   10.30   10.20
   7   1  -1    6.50    9.00
   7   1  -1    4.40    8.50
  -7  -1   1  -12.80    8.30
  -7  -1   1   13.90    8.20
   6   1  -1  207.28   19.80
   6   1  -1  242.48   28.90
   6   1  -1  196.68   22.50
   6   1  -1  206.88   24.60
   6   1  -1  169.38   12.80
   6   1  -1  186.68   19.10
  -6  -1   1  219.28   20.80
  -6  -1   1  189.38   17.70
  -6  -1   1  194.68   13.70
  -6  -1   1  193.88   12.40
  -6  -1   1  190.28   19.70
  -6  -1   1  215.98   30.30
  -6  -1   1  185.28   12.70
   5   1  -1  169.78   15.70
   5   1  -1  178.88   20.60
   5   1  -1  174.38   12.50
   5   1  -1  189.58   17.70
   5   1  -1  162.48   15.20
   5   1  -1  173.08   21.70
  -5  -1   1  176.38   15.70
  -5  -1   1  162.68   17.10
  -5  -1   1  194.78   13.10
  -5  -1   1  190.58   20.60
  -5  -1   1  237.38   26.60
  -5  -1   1  243.78   22.20
  -5  -1   1  177.38   11.00
  -5  -1   1  185.08   11.20
  -5  -1   1  184.78   15.30
  -5  -1   1  156.58   21.20
   4   1  -1    5.80    5.80
   4   1  -1    5.40    7.00
   4   1  -1   11.90    4.70
   4   1  -1   19.20    6.20
   4   1  -1   13.80    7.50
   4   1  -1   27.50    7.60
  -4  -1   1    2.30    5.30
  -4  -1   1    9.70    6.90
  -4  -1   1   17.70    6.70
  -4  -1   1   12.80    3.20
  -4  -1   1    7.30    6.20
  -4  -1   1   11.70    4.70
  -4  -1   1   14.70    9.00
  -4  -1   1   20.90    4.10
  -4  -1   1   20.90    5.70
  -4  -1   1   13.50    5.00
   3   1  -1  598.84   25.60
   3   1  -1  596.94   28.90
   3   1  -1  573.64   25.20
   3   1  -1  609.44   26.90
   3   1  -1  580.14   26.10
   3   1  -1  542.05   28.20
   3   1  -1  552.14   30.00
  -3  -1   1  584.14   23.50
  -3  -1   1  606.74   26.40
  -3  -1   1  523.15   29.40
  -3  -1   1  586.24   23.30
  -3  -1   1  608.24   30.50
  -3  -1   1  601.14   28.60
  -3  -1   1  566.74   29.50
  -3  -1   1  573.74   26.60
  -3  -1   1  603.14   27.70
  -3  -1   1  586.54   25.30
   2   1  -1  300.67   12.30
   2   1  -1  276.07   16.10
   2   1  -1  326.97   15.30
   2   1  -1  297.07   12.30
   2   1  -1  288.67   16.80
   2   1  -1  301.77   14.80
   2   1  -1  266.57   15.80
   2   1  -1  302.47   17.50
  -2  -1   1  261.37   14.50
  -2  -1   1  279.57   13.40
  -2  -1   1  277.37   14.60
  -2  -1   1  311.97   16.30
  -2  -1   1  302.47   14.00
  -2  -1   1  283.67   16.90
  -2  -1   1  320.27   16.00
  -2  -1   1  291.97   13.80
  -2  -1   1  288.47   16.00
  -2  -1   1  298.87   17.10
   1   1  -1  111.69    7.90
   1   1  -1  108.69    8.20
   1   1  -1  118.79    7.20
   1   1  -1   89.79    7.80
   1   1  -1  111.79    7.60
  -1  -1   1  110.29    7.90
  -1  -1   1  124.49    7.60
  -1  -1   1  107.39    7.60
  -1  -1   1  117.69    7.60
  -1  -1   1  110.39    8.00
  -1  -1   1  128.59    7.40
  -1  -1   1  107.49    5.40
  -1  -1   1  126.59    8.40
   0   1  -1 4270.97  135.29
   0   1  -1 4202.08  136.39
   0  -1   1 4248.27  134.09
   0  -1   1 4084.09  135.99
   0  -1   1 3776.72  135.99
   0  -1   1 4142.99  136.19
   0  -1   1 4251.77  136.09
  -1   1  -1   -0.80    1.70
  -1   1  -1    1.50    2.30
  -1   1  -1    0.00    1.50
  -1   1  -1    0.60    1.20
  -1   1  -1    2.10    2.00
  -1   1  -1    2.30    1.50
  -1   1  -1    0.90    1.30
   1  -1   1   -1.90    1.40
   1  -1   1   -0.70    0.80
   1  -1   1    1.10    2.00
   1  -1   1   -1.50    1.40
   1  -1   1    3.20    1.40
   1  -1   1   -3.00    1.70
  -2   1  -1 2439.46   78.89
  -2   1  -1 2423.16   82.99
  -2   1  -1 2433.76   83.79
  -2   1  -1 2487.85   84.59
  -2   1  -1 2355.66   84.69
  -2   1  -1 2340.67   79.19
  -2   1  -1 2263.57   84.09
  -2   1  -1 2385.96   78.79
  -2   1  -1 2375.36   83.89
  -2   1  -1 2406.76   86.89
  -2   1  -1 2393.86   82.39
   2  -1   1 2345.57   83.89
   2  -1   1 2423.86   84.39
   2  -1   1 2364.56   82.69
   2  -1   1 2417.56   78.29
   2  -1   1 2351.86   84.19
   2  -1   1 2339.17   83.69
  -3   1  -1   44.30    8.20
  -3   1  -1   55.29    6.70
  -3   1  -1   43.60    8.60
  -3   1  -1   62.89    9.50
  -3   1  -1   57.39    9.40
  -3   1  -1   63.39    3.40
  -3   1  -1   62.99    9.20
  -3   1  -1   47.10    7.60
  -3   1  -1   56.09    3.70
  -3   1  -1   59.99    8.50
  -3   1  -1   65.09    9.70
   3  -1   1   57.89    9.40
   3  -1   1   55.99    8.00
   3  -1   1   56.59    8.30
   3  -1   1   54.39    8.00
   3  -1   1   59.39    9.10
   3  -1   1   57.89    9.30
   3  -1   1   55.29    8.70
  -4   1  -1   47.00    9.40
  -4   1  -1   79.39   11.80
  -4   1  -1   79.19   12.10
  -4   1  -1   82.39   12.40
  -4   1  -1   59.59   11.00
  -4   1  -1   52.59   11.10
  -4   1  -1   63.19    8.50
  -4   1  -1   61.79   10.60
  -4   1  -1   57.19    9.70
   4  -1   1   54.49   11.00
   4  -1   1   58.99   10.70
   4  -1   1   50.99    9.00
   4  -1   1   64.99   10.90
   4  -1   1   61.39   10.40
   4  -1   1   65.99   11.10
  -5   1  -1  531.35   34.90
  -5   1  -1  541.85   32.20
  -5   1  -1  539.35   32.20
  -5   1  -1  553.04   28.00
  -5   1  -1  545.25   30.60
  -5   1  -1  508.05   31.20
  -5   1  -1  509.35   30.20
  -5   1  -1  541.15   33.40
  -5   1  -1  547.55   32.30
   5  -1   1  530.65   31.60
   5  -1   1  552.84   32.60
   5  -1   1  583.34   32.80
   5  -1   1  536.75   30.60
   5  -1   1  571.34   32.60
   5  -1   1  498.15   31.50
  -6   1  -1  161.88    8.10
  -6   1  -1  146.89   21.20
  -6   1  -1  181.38   26.60
  -6   1  -1  197.68   19.70
  -6   1  -1  183.18   21.60
  -6   1  -1  211.68   11.10
  -6   1  -1  180.28   16.50
  -6   1  -1  197.78   16.60
   6  -1   1  231.08   26.00
   6  -1   1  166.28   22.10
   6  -1   1  136.99   19.80
   6  -1   1  205.28   24.20
   6  -1   1  173.38   22.40
   6  -1   1  222.98   20.70
  -7   1  -1   12.10    8.80
  -7   1  -1   12.40    9.10
  -7   1  -1   17.10   11.60
  -7   1  -1   11.50    8.10
   7  -1   1   13.70   10.70
   7  -1   1   10.10   11.30
   7  -1   1    0.70    8.20
   7  -1   1    4.20    9.90
   7  -1   1   -8.80    7.40
   7  -1   1    2.20    9.90
  -8   1  -1  -17.20    8.10
  -8   1  -1    5.10   12.20
  -8   1  -1   -5.50    7.80
  -8   1  -1   -3.20   10.40
   8  -1   1   17.30   13.60
   8  -1   1    5.20    8.60
   8  -1   1   16.80   13.40
   8  -1   1    7.90   12.90
   8  -1   1    4.30   15.30
  -9   1  -1   42.70   17.20
  -9   1  -1   32.20   16.20
   9  -1   1   20.80   16.00
   9  -1   1   18.80   19.20
   9  -1   1   38.30   20.40
   9  -1   1   14.30   15.30
  10  -1   1   13.30   20.60
  10  -1   1  -12.90   17.00
  10  -1   1    7.60   21.30
  10   0  -1   21.10   23.20
  10   0  -1   17.60   19.30
  10   0  -1   10.00   22.60
  10   0  -1    9.80   21.40
   9   0  -1  -15.80   12.60
   9   0  -1   -4.10   13.20
   9   0  -1  -17.90   12.20
  -9   0   1   30.30   16.40
  -9   0   1    3.60   14.60
   8   0  -1    3.40   13.20
   8   0  -1    5.70   12.00
   8   0  -1   -2.90   10.40
   8   0  -1    7.20   13.70
  -8   0   1   -2.60   11.60
  -8   0   1  -14.00   13.80
  -8   0   1    1.50    9.70
   7   0  -1   46.90   13.60
   7   0  -1   49.40   13.00
   7   0  -1   37.30   13.90
   7   0  -1   73.49   18.00
  -7   0   1   48.40   15.70
  -7   0   1   32.60   11.80
  -7   0   1   45.80   11.80
   6   0  -1   38.70   10.60
   6   0  -1   48.30   12.90
   6   0  -1   32.30   10.50
   6   0  -1   45.80   13.40
  -6   0   1   33.80    5.40
  -6   0   1   67.69   16.50
  -6   0   1   35.80   10.90
  -6   0   1   33.50    5.30
  -6   0   1   48.10    5.90
  -6   0   1   38.10    8.90
  -6   0   1   50.89   13.40
  -6   0   1    5.70    8.80
   5   0  -1  159.78   18.60
   5   0  -1  155.28   19.50
   5   0  -1  146.59   19.00
   5   0  -1  162.88   19.50
   5   0  -1  150.78   15.50
   5   0  -1  147.39   18.90
  -5   0   1  169.48   20.90
  -5   0   1  149.19   18.60
  -5   0   1  146.29    9.10
  -5   0   1  172.78   21.20
  -5   0   1  143.89    9.30
  -5   0   1  204.48   23.10
  -5   0   1  165.48   19.40
  -5   0   1  131.19   12.10
  -5   0   1  150.08   18.30
  -5   0   1  154.18    9.90
  -5   0   1  141.19   16.80
   4   0  -1   63.39   10.80
   4   0  -1   70.09   11.00
   4   0  -1   66.29    6.50
   4   0  -1  117.49   14.50
   4   0  -1   63.09   11.10
   4   0  -1   55.79    9.90
   4   0  -1   76.49   12.50
  -4   0   1   79.19   12.40
  -4   0   1   69.89    5.40
  -4   0   1   64.69   10.80
  -4   0   1   87.59   11.70
  -4   0   1   66.99   10.20
  -4   0   1   64.39    6.30
  -4   0   1   58.09   11.60
  -4   0   1   63.89    5.70
  -4   0   1   70.49   12.60
  -4   0   1   58.69   11.30
  -4   0   1   69.79    9.00
   3   0  -1  177.68   13.70
   3   0  -1  179.98   13.50
   3   0  -1  166.88    9.80
   3   0  -1  174.18   14.40
   3   0  -1  166.08   12.90
   3   0  -1  174.98   14.00
   3   0  -1  170.38   13.80
   3   0  -1  172.48   12.20
  -3   0   1  150.08   12.50
  -3   0   1  180.48   10.70
  -3   0   1  174.18   14.30
  -3   0   1  172.98    8.70
  -3   0   1  198.08   14.00
  -3   0   1  166.18   13.80
  -3   0   1  177.88    8.50
  -3   0   1  172.88   14.70
  -3   0   1  178.48   12.40
  -3   0   1  162.78   13.40
  -3   0   1  175.88    9.80
   2   0  -1   46.00    7.50
   2   0  -1   47.40    7.30
   2   0  -1   44.00    6.90
   2   0  -1   52.29    6.90
   2   0  -1   49.60    7.40
   2   0  -1   59.29    7.90
  -2   0   1   41.00    7.00
  -2   0   1   41.40    5.90
  -2   0   1   49.30    5.30
  -2   0   1   50.29    8.00
  -2   0   1   48.20    7.40
  -2   0   1   47.40    3.90
  -2   0   1   55.49    4.70
  -2   0   1   48.50    6.80
  -2   0   1   44.80    6.80
  -2   0   1   43.70    4.10
  -2   0   1   43.40    6.60
   1   0  -1 1935.11   66.29
   1   0  -1 1495.25   59.99
   1   0  -1 1860.71   62.89
  -1   0   1 1855.31   60.79
  -1   0   1 1827.22   61.39
  -1   0   1 1857.11   59.59
  -1   0   1 1938.61   62.59
  -1   0   1 1875.31   63.69
  -1   0   1 1794.62   60.99
   0   0  -1    0.60    0.40
   0   0  -1   -1.00    0.60
   0   0  -1    0.00    0.40
   0   0   1    0.60    0.70
   0   0   1   -0.10    0.30
   0   0   1    0.20    0.90
   0   0   1    0.60    0.60
   0   0   1   -0.70    0.50
  -1   0  -1  229.68   10.30
  -1   0  -1  236.28    8.20
  -1   0  -1  212.68   10.40
  -1   0  -1  199.28   10.50
  -1   0  -1  206.48   10.60
  -1   0  -1  232.58    8.20
  -1   0  -1  227.08    9.50
  -1   0  -1  238.68   10.60
  -1   0  -1  230.28    9.80
  -2   0  -1    3.70    2.50
  -2   0  -1    4.40    2.40
  -2   0  -1   -0.40    2.60
  -2   0  -1    1.60    2.60
  -2   0  -1    2.00    3.40
  -2   0  -1    8.30    3.70
   2   0   1    6.50    3.50
   2   0   1    1.60    2.70
   2   0   1    0.50    0.70
   2   0   1   -0.50    3.40
   2   0   1    2.40    2.80
   2   0   1    5.10    3.10
   2   0   1    0.00    3.20
  -3   0  -1    2.80    4.70
  -3   0  -1    7.00    3.10
  -3   0  -1    3.90    3.40
  -3   0  -1    4.10    3.10
  -3   0  -1   -0.20    4.50
  -3   0  -1    7.50    3.60
  -3   0  -1   11.70    5.40
  -3   0  -1    4.50    4.10
  -3   0  -1   -0.40    2.80
  -3   0  -1    9.00    4.10
   3   0   1    9.10    4.10
   3   0   1    4.60    3.90
   3   0   1    3.30    4.10
   3   0   1    4.60    3.80
   3   0   1    9.20    5.10
   3   0   1    6.60    3.90
  -4   0  -1  865.81   40.30
  -4   0  -1  686.13   34.50
  -4   0  -1  919.51   36.90
  -4   0  -1  734.73   37.80
  -4   0  -1  759.22   34.90
  -4   0  -1  895.71   40.90
  -4   0  -1  772.42   37.60
  -4   0  -1  910.01   40.00
  -4   0  -1  626.84   34.00
   4   0   1  673.63   35.70
   4   0   1  713.93   36.20
   4   0   1  674.83   36.30
   4   0   1  746.03   36.80
   4   0   1  734.93   35.60
   4   0   1  708.23   36.80
  -5   0  -1  328.87   21.20
  -5   0  -1  282.67   22.10
  -5   0  -1  299.97   20.80
  -5   0  -1  270.77   22.80
  -5   0  -1  277.77   19.80
  -5   0  -1  280.47   22.20
  -5   0  -1  324.57   21.80
  -5   0  -1  301.77   20.80
  -5   0  -1  320.77   25.80
   5   0   1  306.97   22.90
   5   0   1  323.07   22.90
   5   0   1  313.47   22.00
   5   0   1  290.37   22.60
   5   0   1  263.57   20.30
   5   0   1  317.07   22.00
  -6   0  -1   52.99   11.70
  -6   0  -1   43.50   12.10
  -6   0  -1   44.40   10.80
   6   0   1   45.30   12.10
   6   0   1   41.60   11.80
   6   0   1   55.49   14.30
   6   0   1   67.09   13.20
   6   0   1   66.59   13.60
  -7   0  -1  113.49   17.20
  -7   0  -1  136.39   18.70
  -7   0  -1  142.19   21.10
  -7   0  -1  118.49   20.10
   7   0   1   95.89   19.70
   7   0   1  114.79   18.30
   7   0   1  124.29   21.00
   7   0   1  173.48   22.60
   7   0   1  132.09   21.50
   7   0   1  116.39   19.90
  -8   0  -1  171.38   22.50
  -8   0  -1  190.58   25.50
  -8   0  -1  191.78   24.50
  -8   0  -1  194.88   26.20
   8   0   1  153.88   24.60
   8   0   1  195.68   28.30
   8   0   1  163.58   22.90
   8   0   1  169.28   26.20
   8   0   1  140.19   22.50
   8   0   1  124.99   23.90
  -9   0  -1   23.90   13.80
   9   0   1   28.80   17.70
   9   0   1   15.40   17.90
   9   0   1   31.90   16.00
   9   0   1   20.70   16.10
  10   0   1    5.00   19.50
  10   0   1  -16.30   19.80
  10   0   1   11.30   15.50
  10   0   1   -5.10   17.00
  10  -1  -1   28.40   19.90
  10  -1  -1   23.40   21.20
  10  -1  -1    1.10   19.20
   9  -1  -1   14.40   15.40
   9  -1  -1   33.30   15.20
   9  -1  -1   15.00   18.70
   9  -1  -1    2.20   14.60
  -9   1   1   23.90   15.60
  -9   1   1   -0.90   14.40
   8  -1  -1   -7.80    7.80
   8  -1  -1    5.30   15.60
   8  -1  -1   11.90   14.20
   8  -1  -1    5.30    9.90
  -8   1   1   17.90   12.70
  -8   1   1   -5.10   13.10
  -8   1   1   17.30   11.50
   7  -1  -1    6.50    8.40
   7  -1  -1   13.80   11.10
   7  -1  -1   11.10   10.90
   7  -1  -1   11.50   12.40
   7  -1  -1   13.40   11.50
  -7   1   1    9.50    9.30
  -7   1   1    3.80    7.40
  -7   1   1    7.40   10.80
   6  -1  -1   22.00    9.60
   6  -1  -1   31.80   11.10
   6  -1  -1   27.00   12.40
   6  -1  -1   42.30   12.90
  -6   1   1   46.40   10.00
  -6   1   1   30.90    5.50
  -6   1   1   46.00    9.40
  -6   1   1   37.30   12.10
  -6   1   1   27.30    8.70
  -6   1   1   39.10    6.90
   5  -1  -1  733.93   38.90
   5  -1  -1  764.72   38.90
   5  -1  -1  742.03   38.60
   5  -1  -1  794.22   41.30
   5  -1  -1  751.02   39.90
  -5   1   1  735.13   29.60
  -5   1   1  742.23   27.60
  -5   1   1  760.02   41.70
  -5   1   1  727.93   38.80
  -5   1   1  755.12   40.90
  -5   1   1  748.23   29.10
  -5   1   1  768.92   39.20
  -5   1   1  768.72   33.80
  -5   1   1  715.53   36.70
  -5   1   1  707.93   37.60
  -5   1   1  717.33   40.40
  -5   1   1  725.83   27.80
  -5   1   1  729.63   39.60
   4  -1  -1    7.30    5.30
   4  -1  -1   13.50    6.30
   4  -1  -1    8.70    5.20
   4  -1  -1    1.00    5.50
   4  -1  -1    9.80    5.80
  -4   1   1   11.90    5.80
  -4   1   1    4.00    3.40
  -4   1   1   21.20    3.90
  -4   1   1   16.70    5.10
  -4   1   1   12.10    2.90
  -4   1   1   11.80    3.00
  -4   1   1   11.00    5.80
  -4   1   1   18.40    7.80
  -4   1   1    8.50    3.10
  -4   1   1   17.20    6.90
  -4   1   1   13.90    8.00
  -4   1   1   18.90    5.70
  -4   1   1   -0.10    6.30
   3  -1  -1 1703.73   62.99
   3  -1  -1 1708.53   64.09
   3  -1  -1 1700.33   65.69
   3  -1  -1 1610.14   63.89
   3  -1  -1 1677.43   64.79
   3  -1  -1 1649.73   62.09
  -3   1   1 1651.03   65.99
  -3   1   1 1675.23   57.49
  -3   1   1 1638.04   63.49
  -3   1   1 1552.24   64.59
  -3   1   1 1653.43   64.89
  -3   1   1 1709.93   57.29
  -3   1   1 1645.84   62.69
  -3   1   1 1708.33   62.49
  -3   1   1 1765.72   64.69
  -3   1   1 1665.73   57.69
  -3   1   1 1648.04   65.19
  -3   1   1 1689.83   57.59
   2  -1  -1  808.02   33.00
   2  -1  -1  801.72   33.20
   2  -1  -1  852.51   34.50
   2  -1  -1  811.02   34.30
   2  -1  -1  801.12   31.70
  -2   1   1  776.52   33.90
  -2   1   1  796.12   31.70
  -2   1   1  828.42   29.80
  -2   1   1  800.02   33.10
  -2   1   1  808.82   31.50
  -2   1   1  798.12   33.80
  -2   1   1  808.12   29.60
  -2   1   1  771.42   34.10
  -2   1   1  812.92   29.70
  -2   1   1  808.42   29.30
  -2   1   1  821.02   33.90
   1  -1  -1    9.30    2.50
   1  -1  -1   11.50    2.50
   1  -1  -1   15.10    2.50
   1  -1  -1   12.40    2.30
   1  -1  -1   14.40    2.80
   1  -1  -1    8.40    1.80
  -1   1   1    9.00    2.30
  -1   1   1    9.20    3.30
  -1   1   1   13.70    2.60
  -1   1   1   10.50    2.30
  -1   1   1   17.10    3.10
  -1   1   1   14.50    2.30
  -1   1   1    8.20    2.60
  -1   1   1   13.30    2.80
  -1  -1  -1 1223.58   42.60
  -1  -1  -1 1257.37   40.90
  -1  -1  -1 1215.68   41.60
  -1  -1  -1 1219.58   43.10
  -1  -1  -1 1242.18   42.10
  -1  -1  -1 1247.28   44.40
  -1  -1  -1 1239.18   41.00
  -1  -1  -1 1231.28   44.70
   1   1   1 1244.98   44.80
  -2  -1  -1 1896.11   63.59
  -2  -1  -1 1840.02   68.59
  -2  -1  -1 1908.11   71.69
  -2  -1  -1 1914.51   65.69
  -2  -1  -1 1877.01   65.99
  -2  -1  -1 1866.91   67.59
  -2  -1  -1 1882.31   64.09
  -2  -1  -1 1856.51   61.29
  -2  -1  -1 1834.82   68.19
   2   1   1 1863.21   68.39
   2   1   1 1883.51   68.59
   2   1   1 1863.71   66.79
   2   1   1 1898.91   67.19
   2   1   1 1874.51   66.39
  -3  -1  -1  232.88   14.70
  -3  -1  -1  227.18   11.40
  -3  -1  -1  215.98   12.40
  -3  -1  -1  259.07   15.30
  -3  -1  -1  244.28   15.40
  -3  -1  -1  178.38   15.90
  -3  -1  -1  206.78   14.60
  -3  -1  -1  235.98   16.40
  -3  -1  -1  207.88   13.90
   3   1   1  242.18   16.70
   3   1   1  204.68   14.30
   3   1   1  210.38   13.80
   3   1   1  225.28   14.90
   3   1   1  266.27   15.30
   3   1   1  245.38   16.60
  -4  -1  -1   26.60    8.60
  -4  -1  -1   39.40    9.80
  -4  -1  -1   59.79   11.30
  -4  -1  -1   20.60    8.30
  -4  -1  -1   50.49   10.20
  -4  -1  -1   53.99    8.60
  -4  -1  -1   31.80   10.50
  -4  -1  -1   37.70    5.40
  -4  -1  -1   44.50    8.70
  -4  -1  -1   58.79   11.30
   4   1   1   30.70    8.10
   4   1   1   26.30    7.70
   4   1   1   42.80    9.50
   4   1   1   30.30    8.90
   4   1   1   35.50    7.70
   4   1   1   49.00    9.40
  -5  -1  -1  138.09   16.80
  -5  -1  -1  112.69   15.30
  -5  -1  -1  133.19   17.70
  -5  -1  -1  123.69   16.70
  -5  -1  -1  118.69    8.10
  -5  -1  -1  137.29   14.20
  -5  -1  -1  171.68   19.80
  -5  -1  -1  150.28   26.70
  -5  -1  -1  156.08   20.20
  -5  -1  -1  119.99   12.50
   5   1   1  144.19   19.50
   5   1   1  115.89   16.00
   5   1   1  122.09   17.90
   5   1   1  142.39   17.00
   5   1   1  146.59   14.60
   5   1   1  139.49   17.50
  -6  -1  -1    9.50    3.00
  -6  -1  -1   13.80    7.00
  -6  -1  -1    6.80    6.40
  -6  -1  -1    9.10    6.60
  -6  -1  -1    9.90    7.40
  -6  -1  -1   27.10   11.00
  -6  -1  -1   10.70   12.00
  -6  -1  -1    7.70   13.10
   6   1   1   13.20    6.90
   6   1   1   19.40    8.90
   6   1   1   11.60    7.80
   6   1   1    8.30    9.10
   6   1   1   13.70    8.70
   6   1   1   17.00    8.80
  -7  -1  -1   82.39   15.60
  -7  -1  -1   90.09   15.00
  -7  -1  -1   64.59   14.30
  -7  -1  -1   78.59   14.80
   7   1   1   87.49   18.60
   7   1   1   69.99   14.30
   7   1   1   68.19   17.50
   7   1   1   62.69   15.40
   7   1   1   78.59   16.30
   7   1   1   87.49   18.70
  -8  -1  -1   16.60   10.80
  -8  -1  -1    9.40   10.70
  -8  -1  -1    8.00   11.00
  -8  -1  -1    8.30   10.40
   8   1   1    6.80   11.40
   8   1   1   10.60   11.20
   8   1   1    3.50   12.20
   8   1   1  -13.00   10.70
   8   1   1  -10.10   11.40
  -9  -1  -1   -7.50   12.90
  -9  -1  -1   -1.20   21.80
   9   1   1   18.60   13.30
   9   1   1  -28.70   13.20
   9   1   1  -10.70   15.40
   9   1   1   -9.20   15.10
   9   1   1   22.80   14.20
  10   1   1  -35.90   15.20
  10   1   1   -3.00   21.90
  10   1   1    4.10   21.50
  10  -2  -1   -4.50   21.40
  10  -2  -1   10.40   19.00
  10  -2  -1    7.70   23.50
 -10   2   1   57.49   22.40
   9  -2  -1   21.40   18.90
   9  -2  -1   17.70   15.40
  -9   2   1   17.90   17.50
  -9   2   1   11.80   18.60
   8  -2  -1   25.30   14.00
   8  -2  -1   31.80   14.80
   8  -2  -1   39.20   17.10
   8  -2  -1   37.90   14.10
  -8   2   1   40.00   15.50
  -8   2   1   -1.40   10.70
  -8   2   1   51.79   19.60
   7  -2  -1    5.50   14.30
   7  -2  -1    4.40   12.10
   7  -2  -1    6.60    9.40
   7  -2  -1  -15.20   11.90
  -7   2   1   18.60    7.90
  -7   2   1    0.90    6.70
  -7   2   1   25.60   12.10
  -7   2   1   -3.80   10.40
   6  -2  -1   31.90   11.20
   6  -2  -1   31.70   14.20
   6  -2  -1    7.10   12.90
   6  -2  -1   31.80   11.70
   6  -2  -1   15.50   11.60
  -6   2   1   54.19    8.40
  -6   2   1   37.10   10.20
  -6   2   1   42.40    7.00
  -6   2   1   28.00   12.20
  -6   2   1   52.89    9.40
  -6   2   1   18.00   10.20
   5  -2  -1    2.60    6.80
   5  -2  -1   -1.90    6.30
   5  -2  -1   -2.10    4.30
   5  -2  -1   -1.70    6.60
   5  -2  -1    0.20    8.00
  -5   2   1    0.10    4.50
  -5   2   1   -0.70    3.90
  -5   2   1    5.60    7.20
  -5   2   1   -7.80    9.90
  -5   2   1    3.90    6.90
  -5   2   1    5.70    8.50
  -5   2   1    6.80    2.50
  -5   2   1    2.40    5.40
  -5   2   1   -1.70    3.20
  -5   2   1    1.40    2.40
   4  -2  -1   10.90    7.60
   4  -2  -1    0.80    9.10
   4  -2  -1    5.10    5.80
   4  -2  -1   11.50    9.20
   4  -2  -1    7.00    7.00
   4  -2  -1   11.20    6.70
  -4   2   1  -11.30    4.80
  -4   2   1    3.60    4.00
  -4   2   1    9.00    3.40
  -4   2   1   -6.50    5.20
  -4   2   1    9.20    7.10
  -4   2   1    3.30    2.90
  -4   2   1   -3.90    3.00
  -4   2   1   -1.40    2.30
  -4   2   1   -0.50    4.70
  -4   2   1    0.00    8.00
   3  -2  -1  906.11   35.70
   3  -2  -1  886.41   39.80
   3  -2  -1  881.51   36.70
   3  -2  -1  842.22   39.70
   3  -2  -1  893.71   40.40
  -3   2   1  901.41   39.70
  -3   2   1  922.51   36.40
  -3   2   1  822.42   40.10
  -3   2   1  900.71   33.90
  -3   2   1  918.31   36.10
  -3   2   1  885.61   40.40
  -3   2   1  870.71   40.00
  -3   2   1  880.71   36.60
  -3   2   1  825.32   38.50
  -3   2   1  851.91   34.60
  -3   2   1  899.61   34.40
   2  -2  -1  675.43   29.90
   2  -2  -1  629.74   25.40
   2  -2  -1  619.94   25.40
   2  -2  -1  690.73   29.90
   2  -2  -1  665.33   29.50
   2  -2  -1  636.04   24.60
   2  -2  -1  636.64   29.00
  -2   2   1  604.34   26.30
  -2   2   1  659.73   29.40
  -2   2   1  644.64   29.40
  -2   2   1  623.04   28.40
  -2   2   1  658.83   30.20
  -2   2   1  643.34   25.80
  -2   2   1  629.04   25.80
  -2   2   1  610.64   27.00
  -2   2   1  602.24   25.80
   1  -2  -1   34.80    5.10
   1  -2  -1   49.10    5.90
   1  -2  -1   44.00    6.30
   1  -2  -1   46.90    6.90
   1  -2  -1   44.20    5.80
   1  -2  -1   47.80    4.80
  -1   2   1   49.60    4.60
  -1   2   1   39.00    6.10
  -1   2   1   43.90    6.00
  -1   2   1   40.60    5.70
  -1   2   1   43.90    6.20
  -1   2   1   44.60    6.60
  -1   2   1   37.60    6.50
   0  -2  -1  220.48   11.30
   0  -2  -1  252.57   18.30
   0  -2  -1  213.48   11.70
   0  -2  -1  226.38   12.10
   0  -2  -1  224.88    9.30
   0  -2  -1  225.38   13.60
   0   2   1  201.58   13.10
   0   2   1  208.88   12.20
   0   2   1  223.78   11.30
   0   2   1  209.38    9.30
  -1  -2  -1  690.13   27.80
  -1  -2  -1  697.23   27.70
  -1  -2  -1  688.73   33.00
  -1  -2  -1  673.93   25.40
  -1  -2  -1  699.63   27.10
  -1  -2  -1  690.73   27.90
   1   2   1  662.43   27.30
   1   2   1  686.33   26.70
   1   2   1  663.33   29.70
   1   2   1  618.34   27.30
  -2  -2  -1  373.26   18.10
  -2  -2  -1  375.06   20.80
  -2  -2  -1  361.76   16.30
  -2  -2  -1  360.96   20.80
  -2  -2  -1  360.36   16.30
  -2  -2  -1  361.36   16.30
  -2  -2  -1  354.96   19.60
  -2  -2  -1  360.56   17.10
  -2  -2  -1  352.56   16.30
   2   2   1  360.16   17.60
   2   2   1  356.46   18.30
   2   2   1  367.26   20.10
   2   2   1  376.96   20.10
   2   2   1  361.06   15.80
   2   2   1  359.96   15.90
  -3  -2  -1  912.11   43.30
  -3  -2  -1  897.31   39.20
  -3  -2  -1  926.61   34.20
  -3  -2  -1  939.81   42.40
  -3  -2  -1  899.91   38.40
  -3  -2  -1  938.91   42.20
  -3  -2  -1  933.41   35.10
  -3  -2  -1  980.50   38.20
  -3  -2  -1  949.40   35.90
  -3  -2  -1  953.70   37.90
   3   2   1  978.80   38.20
   3   2   1 1006.20   44.40
   3   2   1  959.60   42.50
   3   2   1  988.20   38.20
   3   2   1  961.00   37.60
   3   2   1  924.81   40.00
   3   2   1  952.50   41.00
  -4  -2  -1   16.50    4.80
  -4  -2  -1   26.50    8.10
  -4  -2  -1   21.80    7.50
  -4  -2  -1   14.40    6.30
  -4  -2  -1   13.90    4.80
  -4  -2  -1   18.30    6.50
  -4  -2  -1   37.50    7.90
  -4  -2  -1   17.60    6.50
  -4  -2  -1   17.60    8.60
  -4  -2  -1   16.40    3.90
  -4  -2  -1   12.30    2.90
   4   2   1   15.30    5.90
   4   2   1   21.90    6.10
   4   2   1   26.00    7.30
   4   2   1   20.10    7.00
   4   2   1   20.80    7.80
   4   2   1   20.30    5.00
   4   2   1   23.30    9.00
  -5  -2  -1   23.80   10.20
  -5  -2  -1   41.00    5.60
  -5  -2  -1   36.40    7.40
  -5  -2  -1   44.60   10.60
  -5  -2  -1   25.20    8.90
  -5  -2  -1   28.70    8.90
  -5  -2  -1   23.80    8.40
  -5  -2  -1   37.70    7.20
  -5  -2  -1   17.30    8.40
  -5  -2  -1   36.30   11.10
  -5  -2  -1   23.10    4.20
  -5  -2  -1   50.29   10.70
   5   2   1   16.30    5.60
   5   2   1   18.30    7.80
   5   2   1   20.10    7.60
   5   2   1   22.20    7.60
   5   2   1   28.90    8.40
  -6  -2  -1    5.20    3.80
  -6  -2  -1   12.80    9.50
  -6  -2  -1   18.50    7.00
  -6  -2  -1    1.50    6.60
  -6  -2  -1   -0.60    3.40
  -6  -2  -1   -6.20    9.70
  -6  -2  -1    6.20    8.80
  -6  -2  -1    7.60    9.50
  -6  -2  -1    5.90    4.90
   6   2   1    3.30    6.90
   6   2   1    7.10    8.50
   6   2   1    3.60    4.00
   6   2   1    4.20    7.30
   6   2   1    8.80    7.30
  -7  -2  -1  109.79   20.60
  -7  -2  -1  116.69   19.20
  -7  -2  -1  101.79   13.70
   7   2   1  104.49   17.30
   7   2   1  132.79   20.50
   7   2   1  123.89   20.00
   7   2   1  130.49   22.50
  -8  -2  -1   54.59   16.90
  -8  -2  -1   86.59   17.20
  -8  -2  -1   36.30   14.50
   8   2   1   76.39   18.60
   8   2   1   64.99   19.00
   8   2   1   58.99   16.40
   8   2   1   49.90   15.60
  -9  -2  -1   -5.20   14.60
   9   2   1   -4.90   22.80
   9   2   1    3.40   14.00
   9   2   1   -1.70   17.60
   9   2   1   14.70   15.70
  10   2   1  -11.00   18.80
  10   2   1    6.30   17.10
  10   2   1  -20.00   15.60
  10  -3  -1   35.50   19.70
  10  -3  -1   10.10   19.20
  10  -3  -1  -14.60   20.60
 -10   3   1   21.00   23.60
   9  -3  -1  -17.20   13.90
   9  -3  -1    7.30   18.40
   9  -3  -1   40.50   19.70
  -9   3   1   -7.60   16.30
  -9   3   1   20.60   17.90
   8  -3  -1   51.79   18.30
   8  -3  -1   20.50   13.90
   8  -3  -1   58.69   18.40
   8  -3  -1   44.10   16.10
  -8   3   1   65.89   20.80
   7  -3  -1   14.80    9.30
   7  -3  -1   -8.50   12.10
   7  -3  -1   -3.20    9.70
   7  -3  -1   22.60   14.50
  -7   3   1    8.30   11.10
  -7   3   1   20.20   14.80
  -7   3   1   10.90    7.90
   6  -3  -1   30.60   10.00
   6  -3  -1   23.00   11.20
   6  -3  -1   24.50   12.70
   6  -3  -1   26.20   10.80
  -6   3   1   27.20    9.30
  -6   3   1   22.20    6.80
  -6   3   1   26.60    8.40
  -6   3   1   25.50   11.70
  -6   3   1   21.60    6.90
   5  -3  -1  123.49   18.10
   5  -3  -1  133.69   15.80
   5  -3  -1  172.88   24.50
  -5   3   1  124.09    8.90
  -5   3   1  132.69    9.50
  -5   3   1  136.89   12.90
  -5   3   1  156.98   12.20
  -5   3   1  105.69   16.70
  -5   3   1  134.19   30.20
  -5   3   1  153.48   12.90
  -5   3   1  164.58   14.70
   4  -3  -1  132.39   17.40
   4  -3  -1  164.38   19.20
   4  -3  -1  119.99   10.80
   4  -3  -1  128.39   17.60
   4  -3  -1  129.79   12.30
  -4   3   1  154.98   18.40
  -4   3   1  128.09   16.00
  -4   3   1  141.49   18.70
  -4   3   1  125.59   10.50
  -4   3   1  123.29   10.90
  -4   3   1  143.19   16.50
  -4   3   1  113.99   11.80
  -4   3   1  113.29   18.40
  -4   3   1  101.29    9.00
  -4   3   1  100.59   11.80
   3  -3  -1   44.70    8.10
   3  -3  -1   11.20    9.20
   3  -3  -1   41.60   11.70
   3  -3  -1   48.50    7.50
   3  -3  -1   58.39    7.90
   3  -3  -1   36.20   12.00
   3  -3  -1   46.20    6.20
   3  -3  -1   46.90    6.50
   3  -3  -1   41.20   11.80
  -3   3   1   42.40    7.60
  -3   3   1   39.70    7.50
  -3   3   1   39.30    8.50
  -3   3   1   45.40   10.70
  -3   3   1   50.09    7.20
  -3   3   1   55.69    9.50
  -3   3   1   36.20    8.30
  -3   3   1   45.90    8.90
  -3   3   1   43.70   10.60
  -3   3   1   48.70    6.70
   2  -3  -1  507.05   23.30
   2  -3  -1  514.95   25.50
   2  -3  -1  522.05   22.90
   2  -3  -1  555.74   25.80
   2  -3  -1  501.85   22.90
   2  -3  -1  524.45   26.50
   2  -3  -1  497.05   26.00
   2  -3  -1  511.45   23.40
   2  -3  -1  512.75   21.40
  -2   3   1  498.45   23.70
  -2   3   1  533.15   26.50
  -2   3   1  481.15   26.30
  -2   3   1  493.45   21.30
  -2   3   1  515.55   24.80
  -2   3   1  475.65   25.80
  -2   3   1  527.05   24.40
  -2   3   1  464.35   25.20
   1  -3  -1  248.58   13.20
   1  -3  -1  277.77   15.50
   1  -3  -1  292.47   16.20
   1  -3  -1  289.87   17.50
   1  -3  -1  270.17   16.10
   1  -3  -1  252.37   14.30
   1  -3  -1  300.97   16.00
   1  -3  -1  267.97   15.90
  -1   3   1  252.77   15.70
  -1   3   1  236.68   17.30
  -1   3   1  261.37   15.80
  -1   3   1  272.27   15.70
  -1   3   1  271.67   16.30
  -1   3   1  240.08   14.80
   0  -3  -1   -3.60    5.10
   0  -3  -1   -2.20    2.90
   0  -3  -1    3.20    4.30
   0  -3  -1    2.40    3.20
   0  -3  -1    1.90    2.10
   0  -3  -1   -0.40    2.80
   0   3   1    7.90    5.60
   0   3   1   -1.30    2.00
   0   3   1    3.40    3.10
   0   3   1    0.40    3.90
   0   3   1   -0.20    3.00
   0   3   1    4.60    2.50
  -1  -3  -1   35.00    6.80
  -1  -3  -1   15.30    4.70
  -1  -3  -1   18.90    5.50
  -1  -3  -1   25.10    4.60
  -1  -3  -1   29.10    8.30
   1   3   1   23.80    4.80
   1   3   1   24.30    5.80
   1   3   1   24.80    5.50
   1   3   1   29.60    7.50
   1   3   1   14.50    5.30
   1   3   1   17.20    4.40
  -2  -3  -1  403.36   20.10
  -2  -3  -1  387.36   23.20
  -2  -3  -1  396.56   18.90
  -2  -3  -1  412.86   16.90
  -2  -3  -1  392.16   21.50
  -2  -3  -1  400.96   21.20
  -2  -3  -1  423.86   24.80
  -2  -3  -1  378.96   20.60
   2   3   1  363.86   18.60
   2   3   1  395.96   19.90
   2   3   1  384.86   16.40
   2   3   1  396.46   21.20
   2   3   1  399.66   19.00
   2   3   1  401.06   23.60
   2   3   1  376.76   21.50
  -3  -3  -1  232.48   16.00
  -3  -3  -1  241.88   13.60
  -3  -3  -1  237.18   14.60
  -3  -3  -1  242.28   19.50
  -3  -3  -1  242.28   15.80
  -3  -3  -1  233.38   14.80
  -3  -3  -1  264.97   20.30
  -3  -3  -1  241.48   15.50
  -3  -3  -1  245.08   18.10
   3   3   1  247.38   14.10
   3   3   1  287.37   19.70
   3   3   1  260.87   18.70
   3   3   1  244.18   17.00
   3   3   1  222.08   15.50
   3   3   1  233.38   12.00
   3   3   1  232.18   12.80
  -4  -3  -1   97.79   11.40
  -4  -3  -1  105.09    9.20
  -4  -3  -1  109.09   10.80
  -4  -3  -1   95.39    6.70
  -4  -3  -1   98.09   15.70
  -4  -3  -1   96.69   12.40
  -4  -3  -1  106.69   12.90
  -4  -3  -1   99.39    9.80
   4   3   1   84.69   14.30
   4   3   1  103.39   12.60
   4   3   1   96.89   15.00
   4   3   1   92.39   11.60
   4   3   1  100.49   11.80
   4   3   1  112.99   15.00
  -5  -3  -1   19.50    6.20
  -5  -3  -1   27.10    7.20
  -5  -3  -1    6.00    7.30
  -5  -3  -1   34.90   11.10
  -5  -3  -1   15.20   12.10
  -5  -3  -1   27.90    8.40
  -5  -3  -1   25.80    6.30
  -5  -3  -1   25.60    9.90
  -5  -3  -1   17.10    5.30
  -5  -3  -1   27.00    5.40
  -5  -3  -1   62.59   16.40
   5   3   1   35.00   10.80
   5   3   1   31.00    9.80
   5   3   1   22.40    9.30
   5   3   1   27.40    6.70
   5   3   1   16.20    7.30
   5   3   1   37.80    9.10
  -6  -3  -1   16.80    6.00
  -6  -3  -1   16.40   10.00
  -6  -3  -1    6.00    5.10
  -6  -3  -1    9.40    7.30
  -6  -3  -1   35.00   12.40
  -6  -3  -1    7.40   10.40
  -6  -3  -1   18.70    6.30
  -6  -3  -1   10.20    9.70
   6   3   1   26.30   10.20
   6   3   1   -9.10   10.00
   6   3   1   12.30    6.80
   6   3   1    8.20   10.50
   6   3   1    9.90   10.60
  -7  -3  -1   10.80    8.50
  -7  -3  -1    9.90    9.80
  -7  -3  -1   -6.60    8.20
   7   3   1   18.70   13.10
   7   3   1   11.70    9.10
   7   3   1   -9.20    9.20
   7   3   1    0.20    8.80
  -8  -3  -1   71.09   17.50
  -8  -3  -1   74.29   18.40
   8   3   1   47.30   16.10
   8   3   1   54.09   14.50
   8   3   1   78.59   17.40
   8   3   1   53.79   14.00
  -9  -3  -1    5.00   17.00
   9   3   1   18.80   17.60
   9   3   1  -10.80   15.20
   9   3   1   28.20   16.80
   9   3   1   42.60   15.60
 -10  -3  -1    3.90   18.30
  10   3   1    3.30   16.90
  10   3   1   46.40   19.60
  10   3   1   -1.00   21.80
  10  -4  -1   12.20   20.80
  10  -4  -1   18.70   24.40
  10  -4  -1   21.20   21.20
 -10   4   1   47.30   25.00
 -10   4   1   26.00   23.00
   9  -4  -1    6.70   18.40
   9  -4  -1    2.10   18.10
   9  -4  -1   -9.30   17.30
  -9   4   1    4.60   19.80
  -9   4   1   -0.80   16.70
   8  -4  -1   10.10   16.40
   8  -4  -1   -1.80   14.70
   8  -4  -1   50.69   17.30
   8  -4  -1    1.20   14.80
  -8   4   1    1.20   14.50
  -8   4   1  -11.40   13.50
   7  -4  -1   31.00   15.40
   7  -4  -1   44.60   16.50
   7  -4  -1   42.50   14.60
   7  -4  -1   24.00   14.20
  -7   4   1   34.00   16.50
  -7   4   1   44.40   16.00
   6  -4  -1   26.10    9.80
   6  -4  -1   23.60   12.00
   6  -4  -1   29.70   12.60
   6  -4  -1   45.90   14.90
  -6   4   1   41.50   15.10
  -6   4   1   51.89   15.60
  -6   4   1   61.29   10.00
  -6   4   1   54.79   10.70
  -6   4   1   46.80   11.90
  -6   4   1   40.60   13.00
  -6   4   1   44.70   11.80
   5  -4  -1   37.90   11.60
   5  -4  -1   14.60   10.20
   5  -4  -1   38.00    7.30
   5  -4  -1   28.90    9.50
   5  -4  -1   28.20   10.30
  -5   4   1   38.20   11.40
  -5   4   1   33.00   10.80
  -5   4   1   25.60    7.60
  -5   4   1   27.90    6.40
  -5   4   1   38.00    6.80
  -5   4   1   42.30    9.90
  -5   4   1   36.60   10.70
   4  -4  -1   46.00    9.20
   4  -4  -1   52.89   13.20
   4  -4  -1   47.30    7.70
   4  -4  -1   48.60   12.20
   4  -4  -1   46.80    7.30
   4  -4  -1   42.80   10.90
   4  -4  -1   35.30   10.10
   4  -4  -1   43.50    5.20
  -4   4   1   52.99    9.10
  -4   4   1   50.99   11.20
  -4   4   1   14.10    8.00
  -4   4   1   23.70    8.20
  -4   4   1   53.99   10.70
  -4   4   1   48.60    8.00
  -4   4   1   37.60   13.00
  -4   4   1   55.49   12.80
  -4   4   1   49.70    7.10
  -4   4   1   50.19   11.60
   3  -4  -1  478.35   28.50
   3  -4  -1  495.15   23.80
   3  -4  -1  428.86   27.30
   3  -4  -1  459.75   23.60
   3  -4  -1  443.36   20.30
   3  -4  -1  425.96   26.10
   3  -4  -1  435.46   26.80
   3  -4  -1  423.86   21.50
   3  -4  -1  447.66   22.30
  -3   4   1  404.86   24.10
  -3   4   1  485.95   27.90
  -3   4   1  454.35   20.40
  -3   4   1  397.16   23.10
  -3   4   1  447.26   28.10
  -3   4   1  427.16   30.30
  -3   4   1  459.65   24.90
  -3   4   1  451.35   26.70
  -3   4   1  446.06   23.70
   2  -4  -1 2437.56   88.89
   2  -4  -1 2406.06   83.49
   2  -4  -1 2435.06   87.89
   2  -4  -1 2451.65   90.19
   2  -4  -1 2419.76   87.29
   2  -4  -1 2327.97   90.39
   2  -4  -1 2547.95   91.39
   2  -4  -1 2439.16   88.09
  -2   4   1 2418.26   89.09
  -2   4   1 2364.36   96.29
  -2   4   1 2439.46   88.59
  -2   4   1 2350.16   89.39
  -2   4   1 2474.95   89.19
  -2   4   1 2347.97   90.69
   1  -4  -1   24.70    7.10
   1  -4  -1   28.20    6.60
   1  -4  -1   20.60    6.50
   1  -4  -1   19.30    5.30
   1  -4  -1   25.30    5.00
   1  -4  -1   18.40    7.50
   1  -4  -1   41.50    7.20
   1  -4  -1   21.60    6.00
  -1   4   1   13.90    4.80
  -1   4   1   31.90    9.40
  -1   4   1   18.90    6.00
  -1   4   1   25.00    6.60
  -1   4   1   22.90    6.70
  -1   4   1   22.50    6.40
   0  -4  -1  130.59   10.80
   0  -4  -1  139.99   16.60
   0  -4  -1   90.39   13.20
   0  -4  -1   99.09   12.50
   0  -4  -1  103.39   13.40
   0   4   1  121.59   11.30
   0   4   1   92.59    9.10
   0   4   1  108.49   20.00
   0   4   1   99.69    7.20
   0   4   1   99.09    9.90
   0   4   1   90.29   14.10
   0   4   1   95.29   11.90
  -1  -4  -1   76.89   11.20
  -1  -4  -1  113.79   12.90
  -1  -4  -1  101.19    9.20
  -1  -4  -1   83.29   14.30
   1   4   1  120.49   13.60
   1   4   1   75.99   10.10
   1   4   1   76.09    7.30
   1   4   1  102.89   12.20
   1   4   1   79.29    8.40
   1   4   1  101.09   14.80
   1   4   1   87.69   10.30
  -2  -4  -1 1974.20   72.59
  -2  -4  -1 2048.00   76.89
  -2  -4  -1 1968.70   75.49
  -2  -4  -1 2000.20   79.09
  -2  -4  -1 1998.20   76.19
  -2  -4  -1 2056.59   82.79
   2   4   1 1973.70   72.79
   2   4   1 1989.70   75.89
   2   4   1 1997.90   66.59
   2   4   1 1984.80   75.29
   2   4   1 2044.50   67.79
   2   4   1 2026.10   76.59
   2   4   1 1987.20   73.79
   2   4   1 1916.01   79.79
  -3  -4  -1   21.90    8.80
  -3  -4  -1   14.80    7.00
  -3  -4  -1   20.70    9.70
  -3  -4  -1   28.30    7.40
  -3  -4  -1   30.20   11.00
  -3  -4  -1   17.70    5.50
  -3  -4  -1    4.80    5.20
  -3  -4  -1   14.00    5.00
   3   4   1   12.90    8.90
   3   4   1   10.80    4.90
   3   4   1   16.20    5.00
   3   4   1   17.20    5.00
   3   4   1   18.90    6.70
   3   4   1    9.10    6.20
  -4  -4  -1  112.79   11.40
  -4  -4  -1  132.99   13.10
  -4  -4  -1  101.79   16.90
  -4  -4  -1  127.19   16.30
  -4  -4  -1   97.69   13.60
  -4  -4  -1   99.19   17.30
  -4  -4  -1  119.29   10.60
  -4  -4  -1  113.99   12.80
  -4  -4  -1  126.29   14.80
   4   4   1  119.19   15.90
   4   4   1  106.69    7.70
   4   4   1  129.39   15.30
   4   4   1  142.99   18.40
   4   4   1  105.49   10.60
   4   4   1  118.59   16.70
   4   4   1  115.39    8.90
  -5  -4  -1   10.00    7.40
  -5  -4  -1    9.90    6.20
  -5  -4  -1    0.40    1.90
  -5  -4  -1   19.00    7.40
  -5  -4  -1    7.50    6.60
  -5  -4  -1   -2.70    8.20
  -5  -4  -1  -13.60    5.50
  -5  -4  -1    4.90    9.10
  -5  -4  -1    7.80    6.40
   5   4   1   -2.60    8.00
   5   4   1   -4.70    7.80
   5   4   1    9.80    6.40
   5   4   1    2.50    7.10
   5   4   1    2.90    5.70
  -6  -4  -1   36.10   14.30
  -6  -4  -1   29.20   10.00
  -6  -4  -1   40.90    5.90
  -6  -4  -1   43.40    9.60
  -6  -4  -1   15.20   11.40
  -6  -4  -1   27.30   12.20
  -6  -4  -1   29.10    8.60
  -6  -4  -1   49.30   11.00
  -6  -4  -1   65.19   12.90
   6   4   1   46.60   10.60
   6   4   1   36.90    8.00
   6   4   1   36.90   13.10
   6   4   1   17.90   11.80
   6   4   1   32.90   11.70
  -7  -4  -1    4.80   13.50
  -7  -4  -1    0.10    9.70
  -7  -4  -1    6.50    8.10
   7   4   1    2.50    9.80
   7   4   1    6.70   12.10
   7   4   1    0.40   10.20
  -8  -4  -1   31.70   15.20
  -8  -4  -1    5.00   12.60
   8   4   1   -3.20    9.70
   8   4   1   16.50   12.40
   8   4   1   14.90   15.60
  -9  -4  -1  -20.30   16.60
   9   4   1    5.90   13.10
   9   4   1   21.70   15.60
   9   4   1   12.10   17.10
 -10  -4  -1    4.30   20.00
  10   4   1  -17.70   14.60
  10   4   1  -14.10   16.30
   9  -5  -1   12.00   19.60
   9  -5  -1   29.70   21.20
   9  -5  -1   -1.80   20.80
  -9   5   1  -10.00   21.40
  -9   5   1    3.50   19.80
   8  -5  -1   20.90   20.10
   8  -5  -1   14.50   22.30
  -8   5   1    6.40   16.50
  -8   5   1    1.20   14.60
   7  -5  -1   12.00   11.50
   7  -5  -1   -8.10   11.00
   7  -5  -1   -0.80   10.70
   7  -5  -1   -3.10   11.60
  -7   5   1   -1.30   11.70
   6  -5  -1   70.59   14.80
   6  -5  -1   41.90   13.60
   6  -5  -1   81.89   18.60
   6  -5  -1   78.09   15.90
  -6   5   1   79.89   16.40
  -6   5   1   45.10   12.60
  -6   5   1   63.89   16.20
   5  -5  -1    7.40   10.20
   5  -5  -1    8.70    9.50
   5  -5  -1   -1.70   13.80
   5  -5  -1   34.70   15.60
   5  -5  -1    2.20    7.50
   5  -5  -1    8.80    6.50
  -5   5   1    5.10    7.70
  -5   5   1    8.70    9.20
  -5   5   1   -4.60    9.80
  -5   5   1    0.60    9.60
  -5   5   1    6.00    4.30
  -5   5   1    3.40    6.20
  -5   5   1    7.90    8.30
  -5   5   1    9.60    9.00
   4  -5  -1  162.48   31.80
   4  -5  -1  135.59   11.30
   4  -5  -1  189.48   22.30
   4  -5  -1  195.48   19.60
   4  -5  -1  144.19   11.00
   4  -5  -1  161.18   14.60
   4  -5  -1  156.58   20.90
   4  -5  -1  170.28   12.90
   4  -5  -1  160.58   15.20
  -4   5   1  144.89   13.30
  -4   5   1  187.78   11.40
  -4   5   1  225.28   27.10
  -4   5   1  172.38   16.00
  -4   5   1  161.68   15.20
  -4   5   1  180.18   21.50
  -4   5   1  157.88   22.50
  -4   5   1  186.98   20.60
  -4   5   1  152.38   20.60
   3  -5  -1   43.00    9.30
   3  -5  -1   39.30   10.30
   3  -5  -1   47.20    9.20
   3  -5  -1   42.70    6.50
   3  -5  -1   36.40    9.40
   3  -5  -1   48.80    9.30
   3  -5  -1   45.90    8.30
   3  -5  -1   46.80   11.00
   3  -5  -1   43.40   10.70
  -3   5   1   30.50    9.70
  -3   5   1   62.09   12.70
  -3   5   1   68.79   13.60
  -3   5   1   40.70    8.00
  -3   5   1   29.00    9.90
  -3   5   1   59.39    9.50
  -3   5   1   50.79   10.00
   2  -5  -1  102.09   14.10
   2  -5  -1  119.19   11.40
   2  -5  -1  117.69   14.60
   2  -5  -1  138.99   17.30
   2  -5  -1  113.69   14.20
   2  -5  -1  115.99   11.70
   2  -5  -1  130.69   10.00
   2  -5  -1  101.69   12.60
  -2   5   1  124.59   14.90
  -2   5   1  146.09   17.00
  -2   5   1   93.89   13.00
  -2   5   1   90.89   15.60
  -2   5   1  104.79   13.40
  -2   5   1  110.99   16.80
   1  -5  -1  179.58   17.80
   1  -5  -1  195.98   18.00
   1  -5  -1  287.17   24.70
   1  -5  -1  238.78   19.80
   1  -5  -1  238.48   18.30
   1  -5  -1  227.18   20.50
   1  -5  -1  229.68   15.30
  -1   5   1  249.97   19.00
  -1   5   1  225.28   19.60
  -1   5   1  226.78   18.80
  -1   5   1  228.68   22.80
  -1   5   1  266.07   19.00
  -1   5   1  268.87   19.30
  -1   5   1  251.97   16.40
   0  -5  -1   -2.50    6.00
   0  -5  -1    3.80    3.80
   0  -5  -1    8.40    5.80
   0  -5  -1   29.40    7.60
   0  -5  -1    9.80    6.00
   0  -5  -1    3.60    4.80
   0   5   1    2.90    8.10
   0   5   1    9.00    6.00
   0   5   1    5.90    5.60
   0   5   1    8.90    3.70
   0   5   1    9.10    5.20
   0   5   1    2.00    4.60
   0   5   1    4.90    3.40
   0   5   1   -4.50    4.00
  -1  -5  -1   56.59   10.50
  -1  -5  -1   41.20    7.60
  -1  -5  -1   68.19   13.60
  -1  -5  -1   45.70    9.20
  -1  -5  -1   57.79   11.30
   1   5   1   52.49   10.80
   1   5   1   33.50   11.40
   1   5   1   43.40    8.00
   1   5   1   48.70    8.00
   1   5   1   62.59   10.60
   1   5   1   50.39    5.30
   1   5   1   59.49    9.70
   1   5   1   53.69   10.50
  -2  -5  -1 1024.10   45.70
  -2  -5  -1 1025.70   44.80
  -2  -5  -1 1077.49   47.60
  -2  -5  -1 1003.20   52.69
  -2  -5  -1 1016.60   43.40
  -2  -5  -1  977.00   46.50
   2   5   1 1012.80   45.00
   2   5   1 1011.50   46.90
   2   5   1  995.40   37.40
   2   5   1 1004.70   45.80
   2   5   1  962.10   50.19
   2   5   1  996.10   43.20
   2   5   1 1009.50   44.50
  -3  -5  -1  341.27   23.70
  -3  -5  -1  335.87   33.10
  -3  -5  -1  390.96   23.90
  -3  -5  -1  391.56   25.00
  -3  -5  -1  352.56   24.10
  -3  -5  -1  358.06   21.60
  -3  -5  -1  358.46   16.20
   3   5   1  389.26   28.10
   3   5   1  364.46   22.80
   3   5   1  364.36   22.10
   3   5   1  376.66   24.60
   3   5   1  375.56   21.70
   3   5   1  401.86   25.30
  -4  -5  -1   12.10    8.50
  -4  -5  -1   -3.80    7.10
  -4  -5  -1    0.30    6.00
  -4  -5  -1    8.40    4.30
  -4  -5  -1   -8.90    5.80
  -4  -5  -1   11.40    8.90
  -4  -5  -1    1.90    6.10
  -4  -5  -1   -0.30    6.90
  -4  -5  -1    2.30   10.70
   4   5   1    0.00    8.60
   4   5   1    2.50    5.10
   4   5   1    7.30    4.80
   4   5   1   -4.00    4.90
   4   5   1    7.10    4.70
   4   5   1   -1.80    6.40
  -5  -5  -1   11.10    7.10
  -5  -5  -1   -4.60    7.20
  -5  -5  -1   13.50    8.60
  -5  -5  -1   16.40   10.00
  -5  -5  -1    3.10    5.80
  -5  -5  -1   -4.50    8.60
  -5  -5  -1    4.50    7.30
   5   5   1    3.90    7.20
   5   5   1    0.00    7.80
   5   5   1    3.70    9.70
   5   5   1    7.80    6.00
   5   5   1   -0.20    8.40
  -6  -5  -1   22.40   11.60
  -6  -5  -1   50.69   10.70
  -6  -5  -1   35.70   11.50
  -6  -5  -1   17.80    9.90
  -6  -5  -1   63.39   17.70
  -6  -5  -1   31.40   12.80
   6   5   1   23.90   11.30
   6   5   1   19.40    8.60
   6   5   1   45.40   10.70
   6   5   1   15.60    8.60
  -7  -5  -1    0.40   11.60
  -7  -5  -1    5.30   12.70
  -7  -5  -1   -8.10    7.90
   7   5   1    6.20   12.50
   7   5   1   28.00   12.00
   7   5   1   -7.00   10.60
  -8  -5  -1   16.10   14.80
  -8  -5  -1   21.60   17.50
   8   5   1    2.90   15.30
   8   5   1   20.50   16.50
   8   5   1    4.60   12.70
  -9  -5  -1   21.00   17.60
   9   5   1    3.40   19.20
   9   5   1   10.80   14.30
 -10  -5  -1   -0.10   24.00
  10   5   1   -2.30   18.30
  10   5   1   28.10   19.10
   9  -6  -1  -20.20   17.90
   9  -6  -1   30.90   19.40
   9  -6  -1   12.60   19.90
  -9   6   1   25.90   22.30
  -9   6   1  -15.50   18.70
   8  -6  -1   31.40   17.40
   8  -6  -1   15.40   16.20
   8  -6  -1   -6.00   17.00
  -8   6   1   32.90   20.50
  -8   6   1   15.90   17.80
   7  -6  -1  -13.80   11.20
   7  -6  -1   15.60   12.20
   7  -6  -1    9.10   14.50
  -7   6   1    9.50   14.70
  -7   6   1   -4.00   13.40
   6  -6  -1   53.29   14.80
   6  -6  -1   36.70   15.80
   6  -6  -1   69.19   15.50
   6  -6  -1   61.19   16.50
  -6   6   1   39.30   17.30
  -6   6   1   62.69   17.10
  -6   6   1   70.09   15.70
   5  -6  -1   12.10    9.40
   5  -6  -1   17.80   10.50
   5  -6  -1   11.60   12.20
   5  -6  -1    2.10    8.40
  -5   6   1   15.70    9.60
  -5   6   1   -1.70   10.90
  -5   6   1   20.90    7.70
  -5   6   1    1.20   11.80
  -5   6   1   12.00   10.00
  -5   6   1   10.80   10.80
   4  -6  -1   10.40    8.10
   4  -6  -1   25.00   10.30
   4  -6  -1   10.90    7.20
   4  -6  -1   15.20    6.80
   4  -6  -1   -0.20    6.00
   4  -6  -1   11.10    4.80
   4  -6  -1   18.10    8.20
   4  -6  -1    7.70    8.30
   4  -6  -1   13.70    9.00
  -4   6   1   24.10   12.60
  -4   6   1    0.50    8.20
  -4   6   1    5.40    7.40
  -4   6   1   -8.00    9.30
  -4   6   1    6.80    7.10
  -4   6   1   -2.10    6.00
  -4   6   1   -2.50    9.70
   3  -6  -1   12.80    4.50
   3  -6  -1   16.90    6.20
   3  -6  -1   13.00    6.90
   3  -6  -1   15.30    9.00
   3  -6  -1    0.10    7.30
   3  -6  -1   13.50    7.90
   3  -6  -1   11.60    7.40
  -3   6   1   -3.50    7.80
  -3   6   1   -5.00    7.60
  -3   6   1    9.20    6.20
  -3   6   1    1.70    7.10
  -3   6   1   13.10    6.60
  -3   6   1   19.60    8.10
  -3   6   1    8.50    9.60
  -3   6   1   18.60    5.90
   2  -6  -1   27.70    8.70
   2  -6  -1   20.50    7.30
   2  -6  -1   27.60    9.20
   2  -6  -1   34.80    6.80
   2  -6  -1    8.70    7.80
   2  -6  -1    7.50    6.70
   2  -6  -1   41.60   10.40
   2  -6  -1   18.30    7.90
  -2   6   1    8.30    9.30
  -2   6   1   34.30    9.60
  -2   6   1   15.30    7.50
  -2   6   1   19.00    9.50
  -2   6   1   29.80    8.80
  -2   6   1   37.00    9.40
  -2   6   1   43.00   11.10
   1  -6  -1   18.10    6.20
   1  -6  -1   17.90    7.50
   1  -6  -1   16.70    6.40
   1  -6  -1    3.70    6.30
   1  -6  -1    5.40    6.80
  -1   6   1   14.70    7.10
  -1   6   1   26.40    9.30
  -1   6   1   10.60    6.70
  -1   6   1   -9.50    6.10
  -1   6   1   16.30    8.70
  -1   6   1   25.50   10.10
  -1   6   1   29.70   12.50
   0  -6  -1   34.70    7.50
   0  -6  -1   15.00    8.30
   0  -6  -1   11.70    9.80
   0  -6  -1   38.10    9.00
   0  -6  -1   24.30    8.80
   0  -6  -1   39.40   15.20
   0   6   1   24.30    7.70
   0   6   1   35.50    6.80
   0   6   1   29.80    8.90
   0   6   1   23.20    6.10
   0   6   1   26.90    9.60
   0   6   1   24.10   13.20
   0   6   1   29.80   11.00
  -1  -6  -1   12.40    5.40
  -1  -6  -1    5.80    8.00
  -1  -6  -1    0.60    6.30
  -1  -6  -1   22.10   11.50
  -1  -6  -1    6.20   10.40
  -1  -6  -1    4.70    7.00
   1   6   1    5.30    9.30
   1   6   1    6.80    6.00
   1   6   1    9.70   13.00
   1   6   1    0.60    3.20
   1   6   1    3.50    8.10
   1   6   1    3.30    6.00
   1   6   1    3.40    6.70
  -2  -6  -1  120.59   20.90
  -2  -6  -1  122.09   17.00
  -2  -6  -1  127.99   15.50
  -2  -6  -1  111.19   16.40
  -2  -6  -1  136.89   16.90
   2   6   1  122.79   19.70
   2   6   1  119.09   15.30
   2   6   1  108.49   15.40
   2   6   1  106.39   14.70
   2   6   1  114.39    9.70
   2   6   1  114.09   17.10
   2   6   1  111.39   14.20
  -3  -6  -1  784.42   47.60
  -3  -6  -1  767.92   39.30
  -3  -6  -1  792.22   41.50
  -3  -6  -1  770.52   27.40
  -3  -6  -1  778.12   47.60
  -3  -6  -1  686.13   40.00
  -3  -6  -1  743.23   37.00
   3   6   1  735.83   38.60
   3   6   1  734.83   36.80
   3   6   1  748.83   40.70
   3   6   1  741.63   27.80
   3   6   1  797.22   37.90
   3   6   1  799.72   40.60
   3   6   1  713.53   44.00
  -4  -6  -1   11.30    8.20
  -4  -6  -1   -0.70    3.50
  -4  -6  -1  -12.40    6.50
  -4  -6  -1    2.80    7.00
  -4  -6  -1   11.10    9.20
  -4  -6  -1   -4.40   10.40
   4   6   1    7.80    7.40
   4   6   1   12.10    8.20
   4   6   1    8.80    4.70
   4   6   1   20.80   11.00
   4   6   1    0.00    5.70
   4   6   1    9.90    7.40
  -5  -6  -1   63.99   13.20
  -5  -6  -1   51.49   11.70
  -5  -6  -1   71.29   14.90
  -5  -6  -1   49.40   11.90
  -5  -6  -1  102.79   21.80
  -5  -6  -1   53.69   15.70
  -5  -6  -1   76.99   14.40
   5   6   1   57.89    9.80
   5   6   1   69.49    8.70
   5   6   1   76.89   19.90
   5   6   1   45.70   11.90
   5   6   1   70.49   16.10
   5   6   1   62.99   14.70
  -6  -6  -1   11.90    8.90
  -6  -6  -1    4.00   14.70
  -6  -6  -1    6.30   10.90
  -6  -6  -1    0.90   11.90
   6   6   1    5.70    9.00
   6   6   1  -12.30   10.30
   6   6   1   -3.20    8.70
   6   6   1   -3.80   16.20
   6   6   1   18.00   14.40
  -7  -6  -1    6.90   10.80
  -7  -6  -1   20.90   15.30
  -7  -6  -1   14.40   14.00
   7   6   1   13.80   14.70
   7   6   1   13.30   12.30
   7   6   1   -0.80    9.70
  -8  -6  -1   44.20   18.00
  -8  -6  -1   -7.20   17.40
   8   6   1   -7.30   12.60
   8   6   1  -11.10   17.10
  -9  -6  -1    4.90   19.70
   9   6   1   -5.20   18.10
   9   6   1    0.90   16.10
   9  -7  -1   19.40   20.70
   9  -7  -1   34.60   23.60
   9  -7  -1   22.10   20.20
  -9   7   1   11.00   25.70
   8  -7  -1   -3.00   17.70
   8  -7  -1   -3.90   18.30
   8  -7  -1    3.00   18.90
  -8   7   1   -2.40   17.50
  -8   7   1   12.00   23.40
   7  -7  -1   -4.60   26.70
   7  -7  -1  -14.30   15.50
  -7   7   1   -7.90   14.10
  -7   7   1   41.20   20.70
   6  -7  -1    7.80   11.00
   6  -7  -1    5.30   13.80
   6  -7  -1   22.90   13.20
  -6   7   1   -1.10   11.90
  -6   7   1   -4.30   13.50
  -6   7   1   -2.10   11.40
   5  -7  -1   30.50   16.50
   5  -7  -1   45.50   12.50
   5  -7  -1   51.49   17.20
   5  -7  -1   55.69   16.90
  -5   7   1   43.60   13.80
  -5   7   1   53.99   19.00
  -5   7   1   45.10   14.80
  -5   7   1   75.19   15.80
  -5   7   1   58.39   19.40
  -5   7   1   84.79   16.70
   4  -7  -1   74.99   16.30
   4  -7  -1   83.89   13.60
   4  -7  -1   69.09   13.90
   4  -7  -1   68.79   12.40
   4  -7  -1   81.89   17.00
   4  -7  -1   53.79   11.50
   4  -7  -1   62.89   16.50
  -4   7   1   54.99   13.10
  -4   7   1   75.09   19.80
  -4   7   1   65.39   12.80
  -4   7   1   89.99   19.70
  -4   7   1   53.19   13.60
  -4   7   1   71.59   17.40
   3  -7  -1   60.69   14.50
   3  -7  -1   42.30   11.30
   3  -7  -1   48.90   13.40
   3  -7  -1   53.99   12.50
   3  -7  -1   81.09   16.60
   3  -7  -1   76.79    9.60
   3  -7  -1   62.69   12.90
   3  -7  -1   84.69   14.90
  -3   7   1   61.69    9.50
  -3   7   1   62.19   15.10
  -3   7   1   57.39   14.40
  -3   7   1  100.59   17.60
  -3   7   1   42.50   14.00
  -3   7   1   66.99   14.60
  -3   7   1   68.19   13.40
   2  -7  -1    7.10    9.60
   2  -7  -1   11.20    8.80
   2  -7  -1   -1.70    7.20
   2  -7  -1    0.60    6.30
   2  -7  -1   -5.00    4.60
   2  -7  -1   -1.10    5.40
   2  -7  -1    4.70    8.40
  -2   7   1   -2.60    7.00
  -2   7   1    9.50   10.20
  -2   7   1    8.60    8.30
  -2   7   1   -4.70    7.40
  -2   7   1    7.30    8.60
  -2   7   1   -9.80    6.30
  -2   7   1    0.90   10.50
   1  -7  -1  147.79   18.50
   1  -7  -1  133.39   13.20
   1  -7  -1  142.69   22.20
   1  -7  -1  124.99   18.10
   1  -7  -1  142.09   18.30
   1  -7  -1  137.59   13.80
   1  -7  -1  134.69   18.50
  -1   7   1  148.39   19.30
  -1   7   1  133.89   19.00
  -1   7   1  123.79   14.50
  -1   7   1   89.99   19.00
  -1   7   1  175.58   21.00
  -1   7   1  121.49   17.30
  -1   7   1  123.19    9.60
  -1   7   1  129.49   17.90
   0  -7  -1  130.99   11.90
   0  -7  -1  136.19   18.60
   0  -7  -1  193.98   26.00
   0  -7  -1  111.99   15.50
   0  -7  -1  148.59   19.40
   0  -7  -1  134.29   19.40
   0   7   1  150.38   11.70
   0   7   1  115.69   17.30
   0   7   1  143.39   18.50
   0   7   1  124.29   17.50
   0   7   1  129.49   11.60
   0   7   1  179.48   26.10
   0   7   1  110.99   16.10
   0   7   1  142.19   20.00
  -1  -7  -1   91.79   13.30
  -1  -7  -1   75.89   14.20
  -1  -7  -1  111.59   16.50
  -1  -7  -1   95.69   19.60
  -1  -7  -1  103.09   14.60
  -1  -7  -1  105.29    9.50
   1   7   1   69.99   14.30
   1   7   1  107.69   16.40
   1   7   1   97.59   10.50
   1   7   1   87.49   16.50
   1   7   1   81.69   11.10
   1   7   1  125.29   21.30
   1   7   1   80.39   12.10
   1   7   1  112.69   16.20
  -2  -7  -1    6.70    8.00
  -2  -7  -1    9.90    7.30
  -2  -7  -1   17.90   12.50
  -2  -7  -1   22.90   10.80
  -2  -7  -1   13.60    3.10
  -2  -7  -1   27.40    9.80
   2   7   1   22.70   11.10
   2   7   1   10.90    7.00
   2   7   1   15.80    9.80
   2   7   1   11.60    5.80
   2   7   1   23.50   10.40
   2   7   1    6.20    5.10
   2   7   1   25.10    8.60
  -3  -7  -1   23.10    8.90
  -3  -7  -1   26.10   11.40
  -3  -7  -1   11.70   11.50
  -3  -7  -1    7.80    7.20
  -3  -7  -1   19.20    9.00
   3   7   1   28.30   11.20
   3   7   1   28.90    8.90
   3   7   1   10.20    9.20
   3   7   1   11.40    4.70
   3   7   1   16.50    7.90
   3   7   1    6.70    6.30
   3   7   1  -13.50   11.20
  -4  -7  -1    1.20   12.40
  -4  -7  -1    2.00    7.50
  -4  -7  -1   -1.30    9.90
  -4  -7  -1   -6.10    8.00
  -4  -7  -1   -4.00   11.30
   4   7   1    1.30    8.00
   4   7   1   16.00   10.90
   4   7   1    8.40   10.50
   4   7   1  -18.40   12.30
   4   7   1    0.00    5.00
  -5  -7  -1  115.59   23.80
  -5  -7  -1  119.79   18.30
  -5  -7  -1  135.49   18.00
  -5  -7  -1  104.29   17.30
  -5  -7  -1  107.29   18.00
  -5  -7  -1  141.89   22.10
   5   7   1  106.59   13.60
   5   7   1  145.69   22.40
   5   7   1  119.39   19.50
   5   7   1   93.99   22.50
   5   7   1  117.79   18.90
  -6  -7  -1   29.90   18.80
  -6  -7  -1    3.40   10.70
  -6  -7  -1    0.90   16.00
  -6  -7  -1    5.30   16.20
   6   7   1   -1.00    8.80
   6   7   1   35.30   13.40
   6   7   1   33.10   14.50
  -7  -7  -1   13.60   18.50
  -7  -7  -1   30.40   15.30
  -7  -7  -1    3.50   11.00
   7   7   1   14.30   12.60
   7   7   1   12.40   13.30
   7   7   1   14.20   14.80
  -8  -7  -1    4.70   16.30
   8   7   1  -10.90   15.30
   8   7   1   11.10   17.10
  -9  -7  -1   12.60   22.20
   9   7   1  -26.20   14.10
   9   7   1   12.20   17.60
   8  -8  -1   23.90   20.40
   8  -8  -1    5.60   17.60
  -8   8   1  -17.30   19.60
  -8   8   1   39.20   26.70
   7  -8  -1   12.20   18.00
   7  -8  -1  -17.20   14.10
   7  -8  -1   -6.30   17.10
  -7   8   1   24.40   24.20
  -7   8   1   11.90   16.50
   6  -8  -1   75.09   17.90
   6  -8  -1   41.80   18.00
   6  -8  -1   78.49   17.50
  -6   8   1   41.30   17.00
  -6   8   1  117.09   27.80
  -6   8   1   48.70   18.10
   5  -8  -1   16.50   12.80
   5  -8  -1   -6.60   12.70
   5  -8  -1   32.10   14.10
  -5   8   1   32.70   18.30
  -5   8   1   18.60   11.80
  -5   8   1   33.20   14.20
  -5   8   1   13.10   10.00
   4  -8  -1   48.90   12.80
   4  -8  -1   34.80   12.80
   4  -8  -1   35.30   11.80
   4  -8  -1   17.40   13.50
   4  -8  -1   31.90   15.00
  -4   8   1   23.20   13.10
  -4   8   1   23.80   10.30
  -4   8   1   46.10   15.60
  -4   8   1   40.00   15.60
  -4   8   1    5.20   17.60
   3  -8  -1  107.19   19.60
   3  -8  -1  116.09   18.20
   3  -8  -1  127.59   19.40
   3  -8  -1   92.69   17.00
   3  -8  -1  105.89   19.40
  -3   8   1   91.19   16.70
  -3   8   1  123.29   21.50
  -3   8   1   80.39   20.30
  -3   8   1  122.29   18.70
  -3   8   1   81.19   16.00
  -3   8   1   64.79   17.40
   2  -8  -1   78.59   16.60
   2  -8  -1   65.29   18.00
   2  -8  -1   53.19   11.80
   2  -8  -1   97.29   18.10
   2  -8  -1   57.99   15.10
   2  -8  -1   63.49   11.60
   2  -8  -1   50.09   17.60
  -2   8   1   58.19   15.30
  -2   8   1   47.90   13.60
  -2   8   1   64.59   14.50
  -2   8   1   11.80   16.30
  -2   8   1   91.09   17.40
  -2   8   1   75.29   15.00
  -2   8   1   40.70   12.90
   1  -8  -1   16.80   11.60
   1  -8  -1   14.50   11.10
   1  -8  -1   10.60    7.20
   1  -8  -1    2.00   10.30
   1  -8  -1   -1.50    9.20
   1  -8  -1   27.30   12.90
   1  -8  -1   19.80    8.80
  -1   8   1   24.70    8.30
  -1   8   1   16.40   13.00
  -1   8   1   17.40   10.90
  -1   8   1   20.70   10.30
  -1   8   1   10.70    4.30
  -1   8   1    2.50   11.60
  -1   8   1   14.20    8.70
  -1   8   1   -4.00    8.20
   0  -8  -1  -14.60    9.90
   0  -8  -1   11.90    9.90
   0  -8  -1   13.70    5.30
   0  -8  -1    7.20    9.00
   0  -8  -1   33.30   11.50
   0   8   1   16.70    9.10
   0   8   1   24.30   10.30
   0   8   1   -3.90    9.40
   0   8   1   14.80    9.20
   0   8   1    9.10    6.60
   0   8   1   22.10    8.30
   0   8   1   17.90   11.90
   0   8   1   11.20    5.60
  -1  -8  -1   16.90   10.10
  -1  -8  -1    6.10    9.70
  -1  -8  -1   12.30    4.30
  -1  -8  -1    6.20   12.10
  -1  -8  -1  -14.50    6.90
  -1  -8  -1   19.20   11.10
   1   8   1   -2.00   10.00
   1   8   1    3.90    8.80
   1   8   1    8.90    8.70
   1   8   1   13.70    6.00
   1   8   1    7.20    5.30
   1   8   1   26.10   15.70
   1   8   1   11.90    8.70
   1   8   1   14.20    8.00
  -2  -8  -1   -2.10    9.70
  -2  -8  -1    9.70   10.00
  -2  -8  -1    3.20   10.50
  -2  -8  -1    7.20   12.30
  -2  -8  -1    1.10    2.30
  -2  -8  -1    4.30    9.50
   2   8   1   -6.90    5.10
   2   8   1    2.70    8.40
   2   8   1    7.00    9.80
   2   8   1   17.80   13.70
   2   8   1   -5.50    6.20
   2   8   1   -0.80   10.80
   2   8   1   -0.60    8.70
  -3  -8  -1   82.49   18.20
  -3  -8  -1   89.49   17.30
  -3  -8  -1   84.49   15.00
  -3  -8  -1   26.70   16.70
  -3  -8  -1   81.29   17.50
   3   8   1   92.39   16.40
   3   8   1   46.20   11.80
   3   8   1   89.79   10.30
   3   8   1   45.60   14.40
   3   8   1  119.79   22.70
   3   8   1  100.29   23.40
   3   8   1   56.29   14.90
  -4  -8  -1  112.59   26.00
  -4  -8  -1   98.99   16.70
  -4  -8  -1  128.49   20.60
   4   8   1   94.49   18.10
   4   8   1   79.29   16.80
   4   8   1   82.69   14.80
   4   8   1   81.89   16.10
   4   8   1  125.49   20.80
  -5  -8  -1   22.00   11.40
  -5  -8  -1  -18.10   13.10
  -5  -8  -1   -3.20   10.40
   5   8   1    3.90    9.60
   5   8   1   18.70   14.30
   5   8   1  -11.20   11.70
   5   8   1    1.10   11.40
  -6  -8  -1   -3.80   16.10
  -6  -8  -1  -12.00   12.70
  -6  -8  -1   -9.60   14.10
   6   8   1   -6.70   11.80
   6   8   1   14.30   11.30
   6   8   1   12.60   11.40
  -7  -8  -1   17.00   12.90
  -7  -8  -1    9.90   18.70
  -7  -8  -1  -15.80   16.80
   7   8   1   28.70   18.30
   7   8   1   -2.10   15.20
   7   8   1   -8.60   11.20
  -8  -8  -1   15.90   21.30
   8   8   1   24.00   19.40
   8   8   1    4.00   21.80
  -9  -8  -1    2.00   24.30
   9   8   1    5.30   16.50
   9   8   1  -12.50   19.30
   8  -9  -1  -36.00   16.80
   8  -9  -1   21.00   22.50
  -8   9   1  -21.70   20.60
  -8   9   1   50.89   28.50
   7  -9  -1    9.20   19.30
   7  -9  -1   -4.40   18.60
  -7   9   1   10.80   21.10
  -7   9   1   43.40   25.30
   6  -9  -1   -9.90   16.40
   6  -9  -1    9.70   16.50
  -6   9   1   19.20   21.50
  -6   9   1   -2.20   15.40
  -6   9   1   17.50   19.00
   5  -9  -1   14.00   14.00
   5  -9  -1   -1.50   10.80
  -5   9   1   27.90   14.80
  -5   9   1   42.50   15.00
  -5   9   1   44.00   19.30
  -5   9   1   14.50   11.80
   4  -9  -1   18.40   12.20
   4  -9  -1   16.60   12.40
   4  -9  -1    3.40   12.60
  -4   9   1   28.20   13.40
  -4   9   1   27.50   14.00
  -4   9   1   20.20   13.20
   3  -9  -1  127.79   25.30
   3  -9  -1   94.09   20.70
   3  -9  -1   90.39   20.80
   3  -9  -1  100.09   19.20
   3  -9  -1  133.39   22.20
   3  -9  -1  109.49   23.40
  -3   9   1   75.69   18.80
  -3   9   1  140.89   26.10
  -3   9   1   81.49   17.80
  -3   9   1   89.29   19.50
   2  -9  -1   45.30   16.10
   2  -9  -1   49.30   17.80
   2  -9  -1   56.39   15.80
   2  -9  -1   53.39   16.50
   2  -9  -1   56.39   12.90
  -2   9   1   67.39   17.60
  -2   9   1   36.70   15.60
  -2   9   1   13.00   10.40
  -2   9   1   28.10   13.20
   1  -9  -1   69.99   12.70
   1  -9  -1   78.09   16.70
   1  -9  -1   77.39   20.70
   1  -9  -1   90.39   15.00
  -1   9   1   47.50   13.80
  -1   9   1   81.79   18.40
  -1   9   1   49.99    7.90
  -1   9   1   57.79   14.60
  -1   9   1   43.90   13.80
   0  -9  -1    5.60   11.30
   0  -9  -1   15.10    6.00
   0  -9  -1   36.20   13.40
   0  -9  -1   33.60   11.80
   0   9   1    0.10    5.30
   0   9   1   24.50   12.70
   0   9   1    4.40    8.90
   0   9   1   17.10   10.50
   0   9   1    2.20    8.90
  -1  -9  -1   22.90    6.30
  -1  -9  -1   10.70    9.90
  -1  -9  -1   29.70   15.00
  -1  -9  -1   -3.70   10.70
   1   9   1   19.90    7.70
   1   9   1   28.20   12.40
   1   9   1   39.10   13.30
   1   9   1   10.40   11.00
  -2  -9  -1   93.59   19.10
  -2  -9  -1   79.29   20.90
  -2  -9  -1  101.09   17.20
   2   9   1   90.09   17.70
   2   9   1   81.19   14.40
   2   9   1   85.69   16.40
   2   9   1  100.69   19.20
   2   9   1   97.69   14.10
   2   9   1   73.79   20.40
  -3  -9  -1   80.09   19.60
  -3  -9  -1   46.30   21.90
  -3  -9  -1   50.79   15.10
   3   9   1   43.90   13.40
   3   9   1   84.19   16.70
   3   9   1   53.49   13.60
   3   9   1   50.19   15.20
   3   9   1   79.29   18.10
  -4  -9  -1    9.20   13.20
  -4  -9  -1    3.50   13.60
  -4  -9  -1   11.60   13.70
  -4  -9  -1   31.50   22.40
   4   9   1   -1.20   11.60
   4   9   1   23.60   13.30
   4   9   1   23.50   12.60
   4   9   1    1.70   11.40
  -5  -9  -1    7.60   16.60
  -5  -9  -1  -11.10   17.20
  -5  -9  -1    3.60   11.90
   5   9   1   21.60   12.20
   5   9   1    3.90   12.50
   5   9   1   -7.10   11.50
  -6  -9  -1   46.10   22.50
  -6  -9  -1   74.29   22.10
   6   9   1   60.69   21.10
   6   9   1   78.69   19.90
  -7  -9  -1   14.10   18.80
  -7  -9  -1   28.30   17.40
  -7  -9  -1   22.20   20.30
   7   9   1   -5.10   18.60
   7   9   1   24.50   17.30
   7   9   1   -9.30   13.70
  -8  -9  -1  -35.40   22.90
   8   9   1    3.10   20.10
   8   9   1    9.20   16.10
   7 -10  -1  -30.70   16.60
   7 -10  -1   -5.70   20.10
  -7  10   1   -4.50   21.40
  -7  10   1    6.00   29.90
   6 -10  -1   27.40   18.50
   6 -10  -1   -2.50   17.40
  -6  10   1  -27.80   14.00
  -6  10   1   -1.30   18.90
  -6  10   1    6.00   21.80
   5 -10  -1   14.00   15.90
   5 -10  -1   19.40   15.00
  -5  10   1  -30.50   17.30
  -5  10   1   13.80   16.70
  -5  10   1   -1.90   13.80
   4 -10  -1    6.60   12.20
   4 -10  -1  -11.80   12.30
   4 -10  -1    3.10   14.00
  -4  10   1    8.80   18.70
  -4  10   1   -1.60   14.50
  -4  10   1    2.50   13.50
  -4  10   1   -6.00   13.60
   3 -10  -1   20.50   15.10
   3 -10  -1   20.30   12.40
   3 -10  -1   -3.10    9.60
   3 -10  -1   -5.40   14.80
  -3  10   1   -0.40   12.50
  -3  10   1   -6.30   12.50
  -3  10   1   36.60   14.50
   2 -10  -1   26.80   16.30
   2 -10  -1   15.90   13.70
   2 -10  -1    5.90    8.90
  -2  10   1   -7.60   11.00
  -2  10   1   -0.60   11.30
  -2  10   1   -5.10   11.10
  -2  10   1   16.40   14.60
   1 -10  -1  125.39   23.40
   1 -10  -1   90.29   24.60
   1 -10  -1   94.19   15.20
  -1  10   1   83.69   20.20
  -1  10   1   86.69   21.40
  -1  10   1  115.49   23.00
  -1  10   1   79.29   22.30
   0 -10  -1   36.80   10.30
   0 -10  -1   65.49   20.60
   0 -10  -1   22.00   20.80
   0  10   1    0.20   11.60
   0  10   1   20.10   13.50
   0  10   1   24.10   13.10
   0  10   1    7.10   11.10
  -1 -10  -1   28.00   15.50
  -1 -10  -1   17.70   21.40
   1  10   1   16.40   14.00
   1  10   1   23.40   16.80
   1  10   1    9.40    8.80
   1  10   1   -3.00   11.30
   1  10   1    6.60   11.80
  -2 -10  -1    6.70   11.00
  -2 -10  -1   38.20   19.30
   2  10   1    6.80   12.20
   2  10   1    3.40    9.30
   2  10   1    1.90   11.00
   2  10   1    2.50   12.80
  -3 -10  -1    7.90   18.70
  -3 -10  -1   53.99   29.10
   3  10   1   24.30   14.90
   3  10   1   -1.30   11.00
   3  10   1   28.30   15.90
   3  10   1   11.70   13.40
  -4 -10  -1    6.50   14.70
  -4 -10  -1   -9.80   15.00
  -4 -10  -1   33.40   17.30
   4  10   1   -8.00   10.30
   4  10   1  -14.70   15.00
   4  10   1   16.80   15.10
   4  10   1   32.10   14.20
  -5 -10  -1   -4.80   15.90
  -5 -10  -1  -13.30   19.40
  -5 -10  -1   20.00   13.70
   5  10   1  -11.90   16.00
   5  10   1    5.60   12.50
  -6 -10  -1   36.00   16.50
  -6 -10  -1  -12.00   18.00
  -6 -10  -1   11.00   22.00
   6  10   1  -24.20   16.60
   6  10   1   14.60   16.40
   6  10   1   59.09   19.10
  -7 -10  -1   -3.60   24.20
  -7 -10  -1   13.40   17.70
  -7 -10  -1   16.00   23.90
   7  10   1   11.90   20.20
   7  10   1   -0.60   16.30
   7  10   1   16.90   15.80
   6 -11  -1   28.70   22.40
   6 -11  -1   67.59   23.80
  -6  11   1   69.89   24.70
   5 -11  -1   14.70   19.70
   5 -11  -1   -8.70   16.80
  -5  11   1   30.90   19.30
  -5  11   1  -19.40   16.90
  -5  11   1    7.50   20.10
   4 -11  -1  -17.00   12.20
   4 -11  -1  -19.10   11.60
  -4  11   1  -23.30   14.80
  -4  11   1   -3.60   16.90
  -4  11   1    7.00   15.80
   3 -11  -1  -27.20   11.40
   3 -11  -1   -1.70   15.80
   3 -11  -1    2.40   17.50
  -3  11   1  -13.90   14.60
  -3  11   1   -0.40   14.30
  -3  11   1   14.70   16.30
  -3  11   1    1.30   14.00
   2 -11  -1   28.60   12.30
   2 -11  -1    7.00   14.30
   2 -11  -1   23.10   15.90
  -2  11   1   39.30   19.50
  -2  11   1   40.50   16.10
  -2  11   1   34.90   15.60
  -2  11   1   37.60   18.60
   1 -11  -1   -5.50   11.70
   1 -11  -1  -20.60   13.40
  -1  11   1   -4.60   11.60
  -1  11   1   -0.40   13.80
  -1  11   1    2.70   18.20
  -1  11   1   11.80   15.10
   0 -11  -1   24.50   19.10
   0 -11  -1   40.40   15.60
   0  11   1   41.20   16.50
   0  11   1   22.80   18.40
   0  11   1   45.40   17.90
  -1 -11  -1   -5.80   17.70
  -1 -11  -1   -3.50   12.70
   1  11   1    6.90   15.50
   1  11   1  -18.30   11.70
   1  11   1   -0.80   12.60
  -2 -11  -1   -7.70   13.00
  -2 -11  -1  -14.70   15.70
   2  11   1  -17.90   12.30
   2  11   1    0.30   13.60
   2  11   1   15.10   15.00
  -3 -11  -1   42.00   18.60
  -3 -11  -1   61.49   21.00
  -3 -11  -1   54.89   23.80
   3  11   1   41.20   20.80
   3  11   1   94.59   21.40
   3  11   1   70.49   20.80
   3  11   1   65.09   16.90
  -4 -11  -1   18.90   17.10
  -4 -11  -1   17.20   14.10
  -4 -11  -1    2.60   23.20
   4  11   1   18.40   16.50
   4  11   1    2.20   16.80
   4  11   1   44.40   18.90
   4  11   1   15.90   12.20
  -5 -11  -1   35.50   19.90
  -5 -11  -1   42.20   25.60
  -5 -11  -1   45.20   21.60
   5  11   1    0.00   17.70
   5  11   1   23.10   17.30
  -6 -11  -1   24.40   21.30
  -6 -11  -1   -5.70   22.50
  -6 -11  -1    6.10   21.00
   6  11   1  -13.70   15.50
   6  11   1  -40.50   20.60
   6  11   1    5.00   16.50
  -7 -11  -1  -48.90   22.80
  -7 -11  -1   19.10   24.80
  -7 -11  -1  -47.00   17.80
   7  11   1    8.60   21.70
   7  11   1   16.40   42.00
   7  11   1   -7.90   17.30
   5 -12  -1    7.60   21.00
   5 -12  -1   19.80   18.30
  -5  12   1  -16.00   20.30
  -5  12   1   13.00   20.10
   4 -12  -1    8.90   15.40
   4 -12  -1   19.00   18.60
  -4  12   1    5.80   20.20
  -4  12   1   23.70   21.80
  -4  12   1   16.40   20.60
  -4  12   1   -8.80   18.40
   3 -12  -1   -5.70   19.40
   3 -12  -1   31.10   17.00
  -3  12   1   -9.60   15.70
  -3  12   1  -31.00   20.20
  -3  12   1  -12.20   19.80
  -3  12   1   17.40   17.60
   2 -12  -1   13.30   17.40
   2 -12  -1   30.80   18.00
   2 -12  -1    9.60   21.70
  -2  12   1   -3.10   15.80
  -2  12   1   13.60   16.80
  -2  12   1   20.90   16.50
  -2  12   1  -19.40   14.70
   1 -12  -1   62.89   22.10
   1 -12  -1    1.10   22.70
  -1  12   1   41.80   16.90
  -1  12   1    0.80   16.30
  -1  12   1   62.69   25.90
  -1  12   1   -7.80   14.00
   0 -12  -1    3.80   15.50
   0 -12  -1   10.10   19.70
   0  12   1   25.40   20.10
   0  12   1   26.00   18.50
   0  12   1    8.30   15.90
  -1 -12  -1  -10.20   16.60
  -1 -12  -1    6.10   17.20
  -1 -12  -1   -0.30   16.90
   1  12   1   30.10   18.30
   1  12   1    1.80   18.20
   1  12   1  -12.60   17.60
  -2 -12  -1    9.80   19.10
  -2 -12  -1   19.50   19.00
  -2 -12  -1   29.00   20.60
   2  12   1   11.10   22.10
   2  12   1   17.50   17.00
   2  12   1   15.10   16.90
  -3 -12  -1   -4.80   18.10
  -3 -12  -1   -3.90   15.20
  -3 -12  -1   -8.20   23.20
   3  12   1    4.20   18.10
   3  12   1  -15.20   18.20
   3  12   1   20.20   20.60
  -4 -12  -1  -27.40   21.90
  -4 -12  -1   13.00   17.50
  -4 -12  -1   -1.80   21.30
   4  12   1  -16.40   31.20
   4  12   1   24.40   34.80
   4  12   1   16.20   20.10
  -5 -12  -1   16.30   19.00
  -5 -12  -1   -0.80   24.30
  -5 -12  -1  -45.10   23.30
   5  12   1  -45.70   20.60
  -6 -12  -1    3.70   22.80
  -6 -12  -1  -41.80   26.80
   6  12   1   -8.60   18.60
   6  12   1   -2.60   27.40
   4 -13  -1   67.39   26.40
  -4  13   1    7.60   23.40
  -4  13   1   17.70   23.40
   3 -13  -1   24.80   24.40
   3 -13  -1  -18.60   26.90
  -3  13   1  -24.80   21.20
  -3  13   1    4.00   24.30
  -3  13   1  -34.10   20.60
  -3  13   1    9.60   20.30
   2 -13  -1    3.00   25.10
   2 -13  -1   35.00   21.80
   2 -13  -1   26.60   24.80
  -2  13   1   14.90   20.60
  -2  13   1  -20.80   18.10
  -2  13   1   18.00   24.10
  -2  13   1    1.60   17.90
   1 -13  -1   -9.10   25.20
   1 -13  -1    9.40   22.40
  -1  13   1  -28.30   20.80
  -1  13   1   10.00   16.30
  -1  13   1   -7.60   18.60
   0 -13  -1   33.40   20.60
   0 -13  -1  -12.70   17.50
   0  13   1   -0.90   17.50
   0  13   1   17.60   20.30
   0  13   1   -3.00   17.60
  -1 -13  -1   36.00   23.80
  -1 -13  -1   10.90   23.00
   1  13   1   37.50   23.60
   1  13   1   33.40   18.80
   1  13   1   68.19   27.00
  -2 -13  -1  -32.40   18.40
  -2 -13  -1  -10.30   23.80
  -2 -13  -1   19.10   26.30
   2  13   1  -21.20   19.90
   2  13   1    0.60   21.00
   2  13   1   26.30   20.70
  -3 -13  -1  -23.20   26.10
  -3 -13  -1   -9.20   21.90
  -3 -13  -1   29.70   28.90
   3  13   1   -2.50   24.10
   3  13   1   35.80   21.30
   3  13   1   26.80   23.60
  -4 -13  -1  -41.60   25.50
  -4 -13  -1    6.30   23.50
   2 -14  -1   32.70   29.30
   2 -14  -1  -12.80   21.10
   2 -14  -1   -9.10   26.60
  -2  14   1   24.10   25.40
  -2  14   1  -14.40   23.50
   1 -14  -1  -13.20   24.60
   1 -14  -1  -18.70   22.40
  -1  14   1   -2.60   20.70
   0 -14  -1   -2.80   22.00
   0 -14  -1   -3.30   23.80
   0  14   1   36.30   26.50
   0  14   1   -0.20   21.60
   0  14   1  -23.50   26.80
  -1 -14  -1   13.80   30.40
  -1 -14  -1    3.00   20.20
   1  14   1    5.00   23.50
   1  14   1  -25.40   26.90
  -2 -14  -1   20.20   26.50
  -2 -14  -1   -9.60   25.60
   2  14   1  -10.70   22.10
   2  14   1   11.60   27.40
   2  14   1   -0.80   30.80
   3  13  -2  -30.80   20.10
   3  13  -2   15.40   26.20
   3  13  -2   19.30   30.90
  -3 -13   2   22.70   54.99
  -3 -13   2   15.00   23.40
  -3 -13   2  -29.50   20.80
   2  13  -2  -49.40   22.10
   2  13  -2   -8.60   22.40
   2  13  -2    2.70   22.70
  -2 -13   2  -27.40   18.90
   1  13  -2   75.29   26.10
   1  13  -2   26.00   24.00
  -1 -13   2   20.00   30.40
   0  13  -2    8.30   19.10
   0  13  -2   44.60   24.10
   0  13  -2   26.40   21.30
   0 -13   2    1.10   23.70
   0 -13   2   28.40   23.20
  -1  13  -2   -0.90   24.60
  -1  13  -2   12.80   23.20
  -1  13  -2  -44.50   17.50
   1 -13   2   -5.10   22.90
  -2  13  -2  -10.50   20.80
  -2  13  -2    5.60   25.10
  -2  13  -2    7.00   34.00
   2 -13   2  -18.60   20.50
   2 -13   2    5.70   22.00
  -3  13  -2    0.20   30.60
  -3  13  -2   22.40   19.00
  -3  13  -2   17.40   23.10
  -3  13  -2  -52.59   22.90
   3 -13   2   26.10   20.80
   5  12  -2   36.30   21.70
   5  12  -2  -34.30   25.10
  -5 -12   2  -44.10   24.10
  -5 -12   2  -20.40   22.50
  -5 -12   2   38.70   29.30
   4  12  -2   51.09   23.80
   4  12  -2   26.40   25.30
  -4 -12   2   -6.70   27.00
  -4 -12   2    9.20   23.20
  -4 -12   2   -5.00   19.40
   3  12  -2  -14.50   18.50
   3  12  -2   22.90   25.30
   3  12  -2   16.00   21.60
  -3 -12   2  -16.20   16.20
  -3 -12   2   38.20   25.50
  -3 -12   2   -5.90   21.40
   2  12  -2   -9.50   15.70
   2  12  -2  -10.30   17.70
   2  12  -2   53.49   23.10
  -2 -12   2   13.60   16.90
  -2 -12   2   -0.20   19.90
  -2 -12   2   -5.80   18.70
   1  12  -2   -5.30   17.30
   1  12  -2   12.20   18.30
   1  12  -2   -0.10   17.70
  -1 -12   2   32.10   20.10
  -1 -12   2   11.00   14.90
   0  12  -2    6.20   18.60
   0  12  -2   31.10   19.70
   0  12  -2   16.20   18.80
   0 -12   2   69.09   23.80
   0 -12   2   37.80   29.00
   0 -12   2   60.89   21.30
  -1  12  -2    2.60   16.90
  -1  12  -2  -26.40   13.80
  -1  12  -2   -4.90   17.00
  -1  12  -2   -1.10   20.90
   1 -12   2   -8.90   16.30
   1 -12   2    6.70   19.00
   1 -12   2   -4.80   20.20
  -2  12  -2   -6.00   18.40
  -2  12  -2   23.80   18.00
  -2  12  -2   32.40   19.30
  -2  12  -2   31.70   22.10
   2 -12   2   -9.40   22.10
   2 -12   2   33.50   19.20
  -3  12  -2   -8.80   18.00
  -3  12  -2   -9.80   21.00
  -3  12  -2  -15.00   17.70
  -3  12  -2    7.30   18.60
   3 -12   2    2.30   20.10
   3 -12   2  -43.00   19.10
  -4  12  -2   37.00   24.10
  -4  12  -2    1.80   22.60
  -4  12  -2   -1.80   22.00
   4 -12   2   18.30   22.60
  -5  12  -2    6.60   26.20
  -5  12  -2  -17.10   20.90
   5 -12   2  -23.30   21.90
   6  11  -2    1.00   18.70
   6  11  -2  -19.40   24.70
  -6 -11   2  -28.20   23.70
  -6 -11   2   18.20   25.80
  -6 -11   2    9.20   25.90
   5  11  -2    1.60   21.70
   5  11  -2   51.99   21.90
  -5 -11   2   21.80   19.20
  -5 -11   2  -16.20   22.00
  -5 -11   2   -7.70   23.60
   4  11  -2   24.10   21.70
   4  11  -2   13.60   21.70
   4  11  -2  -17.10   17.90
  -4 -11   2    8.90   18.70
  -4 -11   2    2.70   17.80
  -4 -11   2   -3.20   15.50
   3  11  -2   32.50   17.40
   3  11  -2    6.70   15.20
   3  11  -2    0.80   20.70
  -3 -11   2    9.10   21.30
  -3 -11   2  -21.20   16.80
  -3 -11   2   10.00   16.10
   2  11  -2  -13.90   14.20
   2  11  -2  -20.70   13.00
   2  11  -2    6.30   15.30
  -2 -11   2   -5.80   17.80
  -2 -11   2   -2.00   15.70
   1  11  -2   -8.10   14.70
   1  11  -2    9.00   15.90
   1  11  -2  -24.40   14.80
  -1 -11   2   22.90   14.90
  -1 -11   2   -7.00   13.20
  -1 -11   2   -3.60   16.10
   0  11  -2   31.00   17.40
   0  11  -2   19.70   13.30
   0  11  -2   21.80   18.00
   0  11  -2   45.60   19.00
   0 -11   2   12.80   14.10
   0 -11   2   10.20   14.60
   0 -11   2   30.10   18.00
  -1  11  -2   18.30   17.90
  -1  11  -2   10.10   14.90
  -1  11  -2   29.10   16.50
  -1  11  -2   40.10   15.90
   1 -11   2   15.80   17.80
   1 -11   2   24.90   16.10
   1 -11   2   29.30   16.40
  -2  11  -2   71.29   21.90
  -2  11  -2   51.09   19.10
  -2  11  -2   43.60   16.40
  -2  11  -2   81.49   23.90
   2 -11   2   76.09   21.70
   2 -11   2   70.19   20.00
  -3  11  -2   -0.50   16.50
  -3  11  -2    7.20   16.00
  -3  11  -2   -9.90   17.50
  -3  11  -2    1.00   15.20
   3 -11   2  -17.70   15.00
   3 -11   2   -0.90   18.10
  -4  11  -2   14.60   16.10
  -4  11  -2  -16.10   16.40
  -4  11  -2   -6.80   16.90
  -4  11  -2  -11.20   14.30
   4 -11   2   19.50   14.60
   4 -11   2    3.50   18.20
  -5  11  -2   16.40   22.80
  -5  11  -2    7.40   20.60
  -5  11  -2   46.60   19.80
   5 -11   2   21.50   17.30
   5 -11   2    1.60   20.20
  -6  11  -2   -4.80   24.10
  -6  11  -2   38.90   32.50
  -6  11  -2   17.20   21.30
   6 -11   2    8.10   22.90
   6 -11   2   13.40   17.50
   7  10  -2   26.50   17.90
  -7 -10   2  -37.00   19.40
  -7 -10   2   14.50   23.20
   6  10  -2   36.10   20.00
   6  10  -2  -16.60   19.80
  -6 -10   2    0.10   19.30
  -6 -10   2   10.80   22.10
  -6 -10   2   24.40   24.20
   5  10  -2   -9.80   14.50
   5  10  -2   -3.50   13.40
  -5 -10   2   -9.00   20.30
  -5 -10   2    4.40   17.40
  -5 -10   2  -25.80   19.50
   4  10  -2   39.00   18.80
   4  10  -2   35.80   17.90
   4  10  -2   33.00   18.90
  -4 -10   2   58.59   23.10
  -4 -10   2   53.29   20.50
  -4 -10   2   10.30   16.60
   3  10  -2   25.80   18.90
   3  10  -2    1.20   15.20
   3  10  -2    1.60   14.70
  -3 -10   2    4.10   16.80
  -3 -10   2   10.30   15.40
  -3 -10   2   42.00   17.50
   2  10  -2   14.70   15.40
   2  10  -2    2.80   13.10
  -2 -10   2   -2.90   13.90
  -2 -10   2  -13.70   13.10
  -2 -10   2    2.70   11.50
   1  10  -2  -13.50   11.30
   1  10  -2   -0.90   13.30
   1  10  -2   -0.50   15.10
   1  10  -2   -9.00   15.10
  -1 -10   2    6.50   14.20
  -1 -10   2    2.10   12.00
  -1 -10   2    1.30   12.20
   0  10  -2   31.40   14.70
   0  10  -2   73.39   18.70
   0 -10   2   57.49   19.20
   0 -10   2   91.59   22.70
   0 -10   2   83.69   16.50
  -1  10  -2  238.28   30.50
  -1  10  -2  235.08   29.80
  -1  10  -2  229.38   30.70
  -1  10  -2  316.17   37.60
   1 -10   2  260.77   30.60
   1 -10   2  261.57   39.30
   1 -10   2  237.28   33.90
  -2  10  -2   43.00   17.50
  -2  10  -2    5.10   13.00
  -2  10  -2   -2.10   12.80
  -2  10  -2   19.70   13.30
   2 -10   2   16.30   13.70
   2 -10   2   16.20    9.60
   2 -10   2   28.90   13.70
  -3  10  -2   19.10   16.90
  -3  10  -2   -6.20   15.70
  -3  10  -2   37.50   14.20
  -3  10  -2   28.60   17.10
   3 -10   2    4.80   10.80
   3 -10   2   46.10   16.50
   3 -10   2   69.79   22.40
  -4  10  -2   14.40   14.20
  -4  10  -2  -13.50   14.70
  -4  10  -2    9.50   21.20
  -4  10  -2  -12.50   13.40
   4 -10   2   10.60   15.90
   4 -10   2   -0.20   14.70
   4 -10   2   -5.90   13.10
  -5  10  -2  -24.60   14.00
  -5  10  -2  -14.70   13.70
  -5  10  -2   10.80   21.30
   5 -10   2  -13.30   15.20
   5 -10   2   -5.90   15.00
   5 -10   2   -2.20   16.30
  -6  10  -2   22.00   23.70
  -6  10  -2   -6.60   19.60
  -6  10  -2   23.00   20.70
   6 -10   2    4.40   15.20
   6 -10   2   12.90   15.90
  -7  10  -2   12.30   27.30
  -7  10  -2   13.60   26.00
   7 -10   2   29.30   21.70
   7 -10   2   35.80   21.20
   7   9  -2   37.80   43.30
   7   9  -2   46.70   19.40
  -7  -9   2   81.99   30.60
  -7  -9   2   25.10   18.80
   6   9  -2   -5.60   14.50
   6   9  -2   49.30   20.70
  -6  -9   2   28.00   18.50
  -6  -9   2    3.40   18.30
  -6  -9   2   17.60   16.30
   5   9  -2   -5.60   22.60
   5   9  -2   -6.00   14.50
   5   9  -2    3.40   14.00
  -5  -9   2   -0.70   16.20
  -5  -9   2    3.70   12.70
  -5  -9   2   -4.10   14.80
   4   9  -2   28.40   16.30
   4   9  -2  -23.50   11.20
   4   9  -2   27.10   12.40
  -4  -9   2   11.10   11.50
  -4  -9   2   -5.50   12.60
  -4  -9   2   44.00   19.40
   3   9  -2   14.60   14.40
   3   9  -2    9.00   11.40
   3   9  -2    0.30   12.70
   3   9  -2    9.20   14.50
  -3  -9   2   -4.70   12.70
  -3  -9   2  -11.60   15.50
  -3  -9   2    2.10   12.60
   2   9  -2   12.50   10.10
   2   9  -2   -7.50   13.90
   2   9  -2    4.80   12.80
   2   9  -2   -6.10   10.80
   2   9  -2   51.69   15.50
  -2  -9   2  -15.30   11.10
  -2  -9   2   13.60   16.20
  -2  -9   2   -1.70   12.20
   1   9  -2    7.40   12.60
   1   9  -2  -10.30    9.80
   1   9  -2   -5.10   10.40
   1   9  -2    7.40   10.60
  -1  -9   2    1.40   13.20
  -1  -9   2   16.10   12.20
  -1  -9   2    0.60   10.70
   0   9  -2   -3.90   10.00
   0   9  -2    2.50   10.90
   0   9  -2    4.70   11.40
   0   9  -2    9.40   12.90
   0  -9   2    7.40   14.70
   0  -9   2  -12.40    8.30
   0  -9   2    2.60   11.10
  -1   9  -2   99.29   21.10
  -1   9  -2   81.79   18.50
  -1   9  -2  106.59   18.80
  -1   9  -2   53.69   15.00
   1  -9   2   97.29   21.40
   1  -9   2  125.19   22.60
   1  -9   2  107.29   14.40
   1  -9   2  111.69   18.00
   1  -9   2   80.39   16.50
  -2   9  -2  307.37   30.40
  -2   9  -2  283.97   28.70
  -2   9  -2  361.96   32.80
  -2   9  -2  312.97   29.80
   2  -9   2  251.57   22.60
   2  -9   2  343.97   31.20
   2  -9   2  271.47   32.20
  -3   9  -2  123.99   25.40
  -3   9  -2  148.89   24.10
  -3   9  -2   85.99   18.20
   3  -9   2  126.69   18.40
   3  -9   2  129.79   24.70
   3  -9   2  135.19   22.90
  -4   9  -2    1.60   10.10
  -4   9  -2    9.80   12.10
  -4   9  -2   -1.90   11.80
  -4   9  -2    6.80   14.80
   4  -9   2    2.30   12.70
   4  -9   2    0.50   12.10
   4  -9   2   -1.60   12.20
  -5   9  -2   16.10   16.60
  -5   9  -2   16.00   14.80
  -5   9  -2  -16.20   20.80
   5  -9   2   -0.80   12.90
   5  -9   2  -15.90   11.90
   5  -9   2   18.70   15.80
  -6   9  -2    5.00   15.80
  -6   9  -2    0.20   15.40
  -6   9  -2    6.00   22.20
   6  -9   2   24.00   18.00
   6  -9   2   49.20   17.00
   6  -9   2    2.40   14.80
  -7   9  -2   -1.40   18.90
  -7   9  -2   29.30   25.10
   7  -9   2    9.50   19.50
   7  -9   2    5.90   17.10
  -8   9  -2  -35.70   27.00
  -8   9  -2   21.00   25.60
   8  -9   2   -3.20   17.20
   8  -9   2  -15.10   18.20
   8   8  -2  -11.30   14.80
  -8  -8   2   -6.60   22.20
   7   8  -2   10.60   16.00
   7   8  -2  -24.50   17.20
  -7  -8   2   15.00   18.60
  -7  -8   2    4.50   16.80
   6   8  -2    6.00   12.30
   6   8  -2   10.20   16.00
   6   8  -2   -4.90   12.50
  -6  -8   2   15.20   15.50
  -6  -8   2  -10.30   16.40
   5   8  -2   69.99   17.80
   5   8  -2   42.50   17.10
   5   8  -2   60.99   19.20
  -5  -8   2   61.69   15.50
  -5  -8   2   77.69   23.30
  -5  -8   2   94.89   21.70
   4   8  -2   64.49   16.00
   4   8  -2   44.60   13.20
   4   8  -2   42.20   15.60
  -4  -8   2   64.49   18.50
  -4  -8   2   61.19   20.10
  -4  -8   2   46.80   15.70
   3   8  -2   14.50   11.30
   3   8  -2   50.39   17.50
   3   8  -2   30.50   14.30
   3   8  -2   36.50   12.90
   3   8  -2   58.89   13.40
   3   8  -2   18.20   11.50
  -3  -8   2   25.20   13.00
  -3  -8   2   39.30   18.60
  -3  -8   2   13.10    9.60
   2   8  -2   16.80    9.60
   2   8  -2    4.40    8.40
   2   8  -2   20.30   10.10
   2   8  -2    0.50   12.30
   2   8  -2    3.90   10.20
   2   8  -2   19.50   12.90
  -2  -8   2   13.30   10.60
  -2  -8   2   26.50   13.00
  -2  -8   2   -1.50    8.90
  -2  -8   2   12.10   12.10
   1   8  -2  173.48   21.10
   1   8  -2  184.48   23.50
   1   8  -2  170.68   23.00
   1   8  -2  169.48   24.10
   1   8  -2  156.08   26.70
   1   8  -2  164.98   28.10
  -1  -8   2  179.38   24.50
  -1  -8   2  180.08   27.60
  -1  -8   2  203.08   24.30
   0   8  -2   31.20   12.70
   0   8  -2   61.79   21.40
   0   8  -2    9.00   13.20
   0   8  -2   26.60   14.00
   0   8  -2   36.30   17.90
   0   8  -2   19.80   12.10
   0  -8   2   29.60   12.50
   0  -8   2   31.80   18.20
   0  -8   2   21.10   13.40
   0  -8   2    9.10   11.70
   0  -8   2   45.30   14.70
  -1   8  -2   -4.30    8.40
  -1   8  -2    8.10   11.30
  -1   8  -2   -7.30    9.30
  -1   8  -2   -1.40    9.80
  -1   8  -2   -4.80    8.50
   1  -8   2    5.60   12.30
   1  -8   2   16.80   10.00
   1  -8   2   -9.90   10.70
   1  -8   2    8.70    6.90
   1  -8   2   -7.30    8.50
   1  -8   2    3.80   10.80
   1  -8   2   17.00   10.50
   1  -8   2    9.90    7.60
  -2   8  -2  294.47   27.20
  -2   8  -2  196.78   27.10
  -2   8  -2  299.07   25.20
  -2   8  -2  238.68   24.90
  -2   8  -2  210.48   26.20
   2  -8   2  238.78   27.30
   2  -8   2  234.28   16.80
   2  -8   2  271.47   29.30
   2  -8   2  254.07   25.00
   2  -8   2  299.37   27.40
   2  -8   2  227.08   19.30
  -3   8  -2  127.89   20.90
  -3   8  -2  137.29   21.80
  -3   8  -2  131.59   21.60
  -3   8  -2  136.29   20.30
   3  -8   2  124.59   21.40
   3  -8   2   85.99   17.20
   3  -8   2  116.09   20.00
   3  -8   2   93.49   17.40
  -4   8  -2   51.09   16.90
  -4   8  -2  105.89   19.80
  -4   8  -2   80.79   23.70
  -4   8  -2   69.69   16.90
   4  -8   2   57.19   18.50
   4  -8   2  111.79   21.40
   4  -8   2  109.69   19.70
  -5   8  -2   -9.10   11.90
  -5   8  -2   -5.60    7.60
  -5   8  -2   -8.40   11.30
  -5   8  -2  -10.30   12.20
   5  -8   2   -4.50   12.00
   5  -8   2  -18.40   10.90
   5  -8   2    2.70   10.40
  -6   8  -2   12.00   18.30
  -6   8  -2   13.10   14.80
  -6   8  -2   -2.90   13.30
   6  -8   2   13.50   14.40
   6  -8   2  -10.40   12.20
   6  -8   2   -6.70   12.80
  -7   8  -2   41.10   20.80
  -7   8  -2   18.20   16.10
   7  -8   2  -42.70   14.10
   7  -8   2  -13.80   14.90
   7  -8   2   10.70   17.60
  -8   8  -2  -12.80   20.30
  -8   8  -2    6.50   22.20
   8  -8   2  -12.50   15.70
   8  -8   2   14.70   18.30
   8   7  -2   32.60   19.10
  -8  -7   2    9.00   21.90
   7   7  -2    8.10   18.10
   7   7  -2    1.30   13.40
  -7  -7   2   -7.10   13.00
  -7  -7   2   12.00   17.80
   6   7  -2   13.30   11.60
   6   7  -2    3.50   10.90
   6   7  -2   -8.00   12.00
  -6  -7   2   19.10   12.20
  -6  -7   2    4.10   15.10
  -6  -7   2    9.10   14.90
   5   7  -2   -8.10    9.90
   5   7  -2    3.40   10.30
   5   7  -2    4.60   11.30
   5   7  -2    9.00   17.80
   5   7  -2   -8.20   10.40
  -5  -7   2    8.80   11.90
  -5  -7   2   19.20   12.30
  -5  -7   2    3.90   12.60
   4   7  -2   -4.70    9.20
   4   7  -2    2.00    9.50
   4   7  -2   -5.40    7.20
   4   7  -2   14.30   11.40
   4   7  -2   -0.60    8.10
   4   7  -2   -7.60   14.90
   4   7  -2    2.50   12.60
  -4  -7   2    0.90   12.10
  -4  -7   2   -2.00   11.00
  -4  -7   2  -11.40   11.40
  -4  -7   2   -0.50   10.00
  -4  -7   2   -8.80   10.80
   3   7  -2   30.00   14.70
   3   7  -2   34.40   11.00
   3   7  -2   23.30   13.00
   3   7  -2   20.80    8.70
   3   7  -2   32.90   16.00
   3   7  -2   31.80   11.60
   3   7  -2   22.70   11.20
  -3  -7   2   34.40   12.90
  -3  -7   2   12.80   11.60
  -3  -7   2   20.80   15.00
  -3  -7   2   28.10   13.90
  -3  -7   2   36.20   11.20
  -3  -7   2   14.90   10.40
  -3  -7   2   26.90    9.70
   2   7  -2  110.59   18.50
   2   7  -2   84.49   15.10
   2   7  -2  112.59   18.80
   2   7  -2   69.59   18.60
   2   7  -2   92.29   14.10
   2   7  -2   88.69   17.90
   2   7  -2   96.89   13.80
  -2  -7   2   69.99   16.70
  -2  -7   2  114.79   16.90
  -2  -7   2   94.59   15.10
  -2  -7   2   89.59   16.50
  -2  -7   2   66.59   14.70
  -2  -7   2   92.29   18.80
  -2  -7   2  130.79   15.10
  -2  -7   2  112.29   14.00
   1   7  -2  172.78   14.40
   1   7  -2  128.59   22.50
   1   7  -2  158.48   20.70
   1   7  -2  176.88   27.40
   1   7  -2  155.48   18.40
   1   7  -2  121.69   18.60
   1   7  -2  179.08   23.00
  -1  -7   2  138.59   20.20
  -1  -7   2  138.89   17.60
  -1  -7   2  155.08   13.60
  -1  -7   2  105.49   17.20
  -1  -7   2  141.29   23.10
  -1  -7   2  139.59   18.50
  -1  -7   2  149.19   19.00
   0   7  -2   -4.00    6.80
   0   7  -2   -0.40    9.20
   0   7  -2  -11.90   11.50
   0   7  -2   -0.30    7.10
   0   7  -2    8.50    8.40
   0   7  -2    9.20    8.20
   0  -7   2    3.00    8.40
   0  -7   2   -0.80    7.90
   0  -7   2   -1.30    8.70
   0  -7   2    0.60   10.00
   0  -7   2    1.70    6.80
   0  -7   2    0.40    8.00
  -1   7  -2   34.90   11.70
  -1   7  -2   45.00   12.70
  -1   7  -2   47.60   13.20
  -1   7  -2   47.30   13.90
  -1   7  -2   55.59   11.50
  -1   7  -2   23.50    8.60
  -1   7  -2   25.80   10.30
  -1   7  -2   44.30   10.50
   1  -7   2   37.40    8.40
   1  -7   2   34.50   10.30
   1  -7   2   37.30   12.50
   1  -7   2   32.80   11.30
   1  -7   2   27.30   10.10
   1  -7   2   48.50    9.20
   1  -7   2   31.50   11.80
   1  -7   2   39.70   11.80
  -2   7  -2   10.80    8.30
  -2   7  -2   33.30   10.70
  -2   7  -2   32.40   11.10
  -2   7  -2   30.10   13.60
  -2   7  -2   22.70   10.70
  -2   7  -2   38.00   11.30
  -2   7  -2   15.10   10.90
   2  -7   2   24.90   10.00
   2  -7   2   28.60    9.10
   2  -7   2   22.20   10.30
   2  -7   2   38.70   10.90
   2  -7   2   32.10   10.90
   2  -7   2   36.80   11.70
   2  -7   2   30.70    7.00
  -3   7  -2  -18.50   12.00
  -3   7  -2    2.10    9.70
  -3   7  -2   19.00   12.30
  -3   7  -2    0.20    8.40
  -3   7  -2   12.20    9.00
  -3   7  -2    8.10    9.60
   3  -7   2    1.50    8.70
   3  -7   2   10.50    3.40
   3  -7   2   30.50   11.30
   3  -7   2   21.80   10.20
   3  -7   2   12.40   12.50
   3  -7   2   -1.80   10.50
   3  -7   2   11.60   10.30
  -4   7  -2  285.37   23.70
  -4   7  -2  295.97   27.90
  -4   7  -2  229.68   31.90
  -4   7  -2  288.77   29.60
  -4   7  -2  256.57   26.70
  -4   7  -2  293.87   26.00
   4  -7   2  253.27   23.60
   4  -7   2  262.17   26.80
   4  -7   2  283.87   22.20
   4  -7   2  259.17   22.50
   4  -7   2  232.38   21.80
  -5   7  -2    7.50   12.10
  -5   7  -2   11.30   14.30
  -5   7  -2    5.80    8.20
  -5   7  -2    2.90    9.90
  -5   7  -2   12.20   12.80
   5  -7   2  -21.50   11.10
   5  -7   2   18.00   12.80
   5  -7   2   -7.00   10.40
  -6   7  -2   -3.20   10.60
  -6   7  -2    9.00   13.60
  -6   7  -2    5.30   12.60
   6  -7   2    9.20   12.50
   6  -7   2   -8.10   12.40
   6  -7   2  -12.00   10.30
  -7   7  -2   -0.80   14.00
  -7   7  -2  -11.90   17.20
   7  -7   2    7.90   14.20
   7  -7   2  -21.00   14.50
   7  -7   2  -16.10   12.10
  -8   7  -2   -8.00   19.70
  -8   7  -2   45.50   23.80
   8  -7   2   17.10   18.80
   8  -7   2    7.60   18.40
  -9   7  -2   -4.70   26.00
  -9   7  -2  -15.90   22.50
   9  -7   2    4.80   20.30
   9  -7   2    9.00   20.00
   9   6  -2  -14.00   16.10
  -9  -6   2  -12.40   23.40
   8   6  -2   14.80   16.20
  -8  -6   2   18.50   18.60
   7   6  -2    7.70   14.60
   7   6  -2   20.90   12.80
  -7  -6   2   17.00   15.30
  -7  -6   2    5.80   12.10
   6   6  -2  107.19   20.10
   6   6  -2  121.79   21.20
   6   6  -2  130.39   24.20
   6   6  -2  119.19   20.00
  -6  -6   2   85.09   17.50
  -6  -6   2   94.09   23.50
  -6  -6   2  102.49   22.80
   5   6  -2    4.20    7.30
   5   6  -2    7.30   10.10
   5   6  -2   13.00    9.90
   5   6  -2   18.80   11.20
   5   6  -2    7.20    8.90
  -5  -6   2    6.50   11.20
  -5  -6   2   24.30   12.30
  -5  -6   2   19.90   12.90
  -5  -6   2   10.20    9.00
  -5  -6   2   34.80   13.40
  -5  -6   2   11.90   13.20
   4   6  -2   61.59   14.80
   4   6  -2   63.09   13.90
   4   6  -2   77.49   14.00
   4   6  -2   82.49   19.20
   4   6  -2   77.09   14.40
   4   6  -2   81.89   14.50
   4   6  -2   99.29   17.80
  -4  -6   2  100.39   18.20
  -4  -6   2   76.59   17.90
  -4  -6   2   96.09   17.20
  -4  -6   2  102.59   19.80
  -4  -6   2   87.09   15.20
  -4  -6   2   82.19   11.00
  -4  -6   2   73.09   18.10
   3   6  -2   11.20    6.90
   3   6  -2    6.70    8.70
   3   6  -2   12.30   10.60
   3   6  -2    8.30    7.60
   3   6  -2    0.40    6.50
   3   6  -2    8.90    7.50
   3   6  -2    4.20   10.70
  -3  -6   2   16.40    9.30
  -3  -6   2    7.60    5.70
  -3  -6   2    6.10    9.30
  -3  -6   2   15.60    9.90
  -3  -6   2   24.80   11.00
  -3  -6   2    7.60    8.00
  -3  -6   2   26.80    9.20
   2   6  -2    5.30    5.60
   2   6  -2    4.00    7.60
   2   6  -2    9.30    8.50
   2   6  -2   -6.20    7.70
   2   6  -2    2.10    6.10
   2   6  -2   -3.10    6.00
   2   6  -2   -1.00    9.20
  -2  -6   2    4.10    8.90
  -2  -6   2    3.70    7.40
  -2  -6   2    3.50    6.90
  -2  -6   2    6.70    7.80
  -2  -6   2    8.70    8.20
  -2  -6   2   -5.60    6.60
  -2  -6   2   -2.90    6.30
   1   6  -2  224.68   17.60
   1   6  -2  237.08   20.80
   1   6  -2  230.88   16.20
   1   6  -2  237.78   27.90
   1   6  -2  198.58   19.50
   1   6  -2  226.08   19.90
   1   6  -2  160.68   20.10
  -1  -6   2  228.58   18.90
  -1  -6   2  231.88   17.90
  -1  -6   2  214.78   20.10
  -1  -6   2  263.17   21.80
  -1  -6   2  244.48   16.20
  -1  -6   2  230.28   23.30
  -1  -6   2  200.48   19.10
  -1  -6   2  232.88   20.90
   0   6  -2   38.50    9.90
   0   6  -2   37.70   10.60
   0   6  -2   38.20    9.80
   0   6  -2   31.80   13.60
   0   6  -2   41.30    7.10
   0   6  -2   32.70   10.00
   0   6  -2   37.60   11.30
   0  -6   2   38.30   10.10
   0  -6   2   63.79   12.70
   0  -6   2   30.50    7.90
   0  -6   2   29.30    9.90
   0  -6   2   24.40   11.30
   0  -6   2   53.79   11.90
   0  -6   2   39.40   10.20
  -1   6  -2   10.90    6.60
  -1   6  -2    6.00    6.60
  -1   6  -2   -1.60    7.90
  -1   6  -2   14.30    8.10
  -1   6  -2    3.60    5.80
  -1   6  -2   22.80    8.20
  -1   6  -2    9.00    8.50
  -1   6  -2    9.40    6.20
   1  -6   2   16.00    8.10
   1  -6   2    2.30    4.50
   1  -6   2   -0.90    6.50
   1  -6   2   -4.40    6.70
   1  -6   2    4.70    7.90
   1  -6   2    4.20    7.40
   1  -6   2    0.80    6.40
   1  -6   2   12.00    8.70
   1  -6   2    2.90    4.60
  -2   6  -2   12.20    8.30
  -2   6  -2   14.90    7.80
  -2   6  -2   44.00   14.20
  -2   6  -2   46.90   12.50
  -2   6  -2   39.90   10.70
  -2   6  -2   29.70    9.10
  -2   6  -2   38.90   11.50
   2  -6   2   29.40    9.40
   2  -6   2   25.60    7.40
   2  -6   2   49.10   11.20
   2  -6   2   45.70   11.00
   2  -6   2   57.09   11.30
   2  -6   2   37.10    6.00
   2  -6   2   31.20    9.90
  -3   6  -2    0.60    9.10
  -3   6  -2    6.10    7.80
  -3   6  -2   10.30   10.50
  -3   6  -2    8.80    7.30
  -3   6  -2   -0.90    6.90
  -3   6  -2   29.30   10.50
  -3   6  -2   11.90   10.20
  -3   6  -2   10.00   10.70
   3  -6   2    5.60    9.00
   3  -6   2    1.60    8.70
   3  -6   2    4.10    6.20
   3  -6   2    9.10    7.10
   3  -6   2   19.90    7.30
   3  -6   2   19.10    7.60
  -4   6  -2  163.98   21.20
  -4   6  -2  197.38   26.10
  -4   6  -2  207.78   20.50
  -4   6  -2  188.28   18.00
  -4   6  -2  207.48   26.90
  -4   6  -2  225.68   21.00
   4  -6   2  172.38   16.30
   4  -6   2  224.38   21.80
   4  -6   2  225.28   27.10
   4  -6   2  205.18   17.10
   4  -6   2  158.88   18.40
   4  -6   2  182.28   23.70
  -5   6  -2  180.58   23.20
  -5   6  -2  176.88   22.20
  -5   6  -2  196.68   19.80
  -5   6  -2  196.88   30.70
  -5   6  -2  172.58   16.10
  -5   6  -2  215.48   28.70
   5  -6   2  206.48   27.30
   5  -6   2  208.68   25.40
   5  -6   2  216.68   27.00
  -6   6  -2   57.39   14.00
  -6   6  -2   16.70   12.50
  -6   6  -2   25.70   14.60
   6  -6   2   43.20   16.40
   6  -6   2   42.70   16.30
   6  -6   2   32.70   14.90
  -7   6  -2   -2.00   13.70
  -7   6  -2   -7.00   15.80
   7  -6   2    9.40   13.70
   7  -6   2    4.80   11.00
   7  -6   2    8.80   14.80
  -8   6  -2   33.90   21.50
  -8   6  -2   -1.70   14.20
   8  -6   2   11.60   16.30
   8  -6   2   -1.40   16.60
   8  -6   2   23.50   17.40
  -9   6  -2    8.80   20.50
  -9   6  -2   42.90   22.80
   9  -6   2   -6.40   22.40
   9  -6   2   -0.90   17.60
   9   5  -2   25.30   17.70
  -9  -5   2    3.50   20.40
   8   5  -2   24.50   18.70
   8   5  -2   12.90   14.80
  -8  -5   2   -0.50   15.90
   7   5  -2   34.40   15.50
   7   5  -2   62.69   17.60
  -7  -5   2   50.19   15.60
  -7  -5   2   50.69   16.80
   6   5  -2   12.90   13.80
   6   5  -2   11.10   11.50
   6   5  -2   26.40   11.80
   6   5  -2   23.40   12.80
  -6  -5   2   -4.10   10.90
  -6  -5   2   24.10   15.60
  -6  -5   2   29.50   14.30
  -6  -5   2   17.30   11.10
  -6  -5   2   39.00   14.90
   5   5  -2   89.49   18.60
   5   5  -2   92.69   15.00
   5   5  -2  102.09   10.50
   5   5  -2  110.39   11.20
   5   5  -2   87.69   16.00
   5   5  -2  101.69   17.10
   5   5  -2   94.39   18.20
  -5  -5   2   98.39   16.50
  -5  -5   2   91.09   15.10
  -5  -5   2  107.99   20.60
  -5  -5   2  109.19   17.10
  -5  -5   2   60.29   13.80
  -5  -5   2   95.09   16.30
   4   5  -2   10.30    6.50
   4   5  -2    3.10   13.80
   4   5  -2   -4.30    7.60
   4   5  -2   -1.60    6.70
   4   5  -2    8.70    8.20
   4   5  -2   -1.20    7.00
   4   5  -2    6.90    9.10
  -4  -5   2   11.40    5.40
  -4  -5   2    9.10    9.20
  -4  -5   2   17.30   10.40
  -4  -5   2   -9.30    7.50
  -4  -5   2    5.00    5.00
  -4  -5   2    9.60    6.30
  -4  -5   2   -3.00    7.40
  -4  -5   2   -6.50    7.70
   3   5  -2    3.20    5.10
   3   5  -2    4.60    5.60
   3   5  -2    2.40    5.70
   3   5  -2    8.70    9.80
   3   5  -2    0.30    5.90
   3   5  -2    1.60    7.50
  -3  -5   2   13.40    7.30
  -3  -5   2   -3.80    6.90
  -3  -5   2    4.70    6.10
  -3  -5   2   19.30    7.20
  -3  -5   2    0.20    7.30
  -3  -5   2    9.20   12.40
  -3  -5   2    0.90    4.80
   2   5  -2   59.79   10.30
   2   5  -2   84.29   12.30
   2   5  -2   61.89   10.90
   2   5  -2   74.49   11.30
   2   5  -2   76.59   14.20
   2   5  -2   58.89   14.00
  -2  -5   2   70.99   12.40
  -2  -5   2   70.49   12.40
  -2  -5   2   69.59   13.10
  -2  -5   2   72.69   14.00
  -2  -5   2   41.50   10.00
  -2  -5   2   63.99   10.50
  -2  -5   2   71.19   10.30
  -2  -5   2   68.29   12.00
   1   5  -2  968.20   48.30
   1   5  -2 1102.59   45.00
   1   5  -2 1093.39   54.49
   1   5  -2 1155.68   49.90
   1   5  -2 1043.50   48.70
   1   5  -2 1070.79   45.90
  -1  -5   2 1055.49   48.30
  -1  -5   2 1111.29   54.19
  -1  -5   2 1106.59   44.30
  -1  -5   2 1058.39   48.60
  -1  -5   2 1102.89   57.89
  -1  -5   2 1045.90   49.60
  -1  -5   2 1096.59   48.50
  -1  -5   2 1050.99   49.10
   0   5  -2  268.77   20.90
   0   5  -2  314.07   20.30
   0   5  -2  263.27   20.40
   0   5  -2  252.07   23.80
   0   5  -2  321.47   22.30
   0   5  -2  270.97   21.30
   0  -5   2  305.07   18.90
   0  -5   2  291.17   21.00
   0  -5   2  294.47   19.90
   0  -5   2  299.47   22.10
   0  -5   2  329.77   22.30
   0  -5   2  262.97   23.30
   0  -5   2  261.17   20.00
   0  -5   2  280.57   14.50
  -1   5  -2    0.20    5.30
  -1   5  -2    2.50    8.00
  -1   5  -2    8.30    6.90
  -1   5  -2   16.90    8.00
  -1   5  -2    3.80    5.90
  -1   5  -2    7.20    6.30
  -1   5  -2   -1.50    6.30
   1  -5   2    4.50    6.10
   1  -5   2    5.50    6.10
   1  -5   2   11.10    6.50
   1  -5   2    5.70    4.80
   1  -5   2    0.80    7.60
   1  -5   2    4.00    4.30
   1  -5   2   14.10    6.30
   1  -5   2   -1.50    4.80
   1  -5   2    6.60    6.00
  -2   5  -2  307.17   19.90
  -2   5  -2  245.18   24.00
  -2   5  -2  287.77   25.40
  -2   5  -2  275.37   22.10
  -2   5  -2  305.17   21.70
  -2   5  -2  237.88   19.00
  -2   5  -2  253.27   20.20
  -2   5  -2  282.87   21.80
   2  -5   2  256.67   19.30
   2  -5   2  242.28   14.10
   2  -5   2  263.67   20.60
   2  -5   2  284.77   20.40
   2  -5   2  290.37   19.20
   2  -5   2  279.77   20.50
   2  -5   2  238.08   19.70
  -3   5  -2   -1.00    7.90
  -3   5  -2    3.40    8.20
  -3   5  -2    5.30    6.50
  -3   5  -2   15.30    9.10
  -3   5  -2    2.20    7.80
  -3   5  -2    3.40    7.00
  -3   5  -2    3.90    5.20
  -3   5  -2    1.50    5.90
   3  -5   2   -1.00    6.00
   3  -5   2    3.30    6.50
   3  -5   2    5.90    8.00
   3  -5   2    2.40    4.90
   3  -5   2   10.60    6.60
   3  -5   2    2.40    6.40
  -4   5  -2    8.60    7.80
  -4   5  -2    7.60    7.50
  -4   5  -2    1.30    7.90
  -4   5  -2    3.80    6.40
  -4   5  -2    7.80    6.40
  -4   5  -2   -8.40    7.70
  -4   5  -2   14.30    6.40
   4  -5   2    6.10    5.30
   4  -5   2    4.40    5.30
   4  -5   2   18.90    8.30
   4  -5   2   -1.50    5.70
   4  -5   2   11.30    8.40
   4  -5   2   22.30   10.90
   4  -5   2   12.60    8.50
  -5   5  -2  130.59   13.10
  -5   5  -2  127.39   20.50
  -5   5  -2  157.78   18.80
  -5   5  -2  140.69   16.00
  -5   5  -2  100.29   19.00
  -5   5  -2   98.99   21.10
  -5   5  -2  146.79   24.10
   5  -5   2  144.49   20.50
   5  -5   2   90.09   19.70
   5  -5   2  141.59   21.30
   5  -5   2  113.99   19.60
  -6   5  -2    6.40    8.80
  -6   5  -2   -3.20   13.40
  -6   5  -2  -10.50   11.90
  -6   5  -2    4.70   10.60
   6  -5   2    0.60   11.70
   6  -5   2   -1.90    9.90
   6  -5   2   19.60   12.60
  -7   5  -2    2.20   13.00
   7  -5   2   16.20   12.60
   7  -5   2    4.60   14.90
   7  -5   2   -0.40   11.80
  -8   5  -2  -12.50   14.90
  -8   5  -2   16.30   15.40
   8  -5   2   12.10   18.20
   8  -5   2   14.90   15.80
  -9   5  -2  -17.70   18.20
  -9   5  -2   29.80   20.50
   9  -5   2   13.60   18.80
   9  -5   2  -16.90   17.50
   9  -5   2   19.90   19.10
 -10   5  -2  -36.50   24.80
  10  -5   2  -13.50   23.80
  10  -5   2   27.80   22.10
   9   4  -2    2.30   16.30
   9   4  -2    4.70   18.00
  -9  -4   2   18.80   21.80
   8   4  -2   24.60   14.70
   8   4  -2   49.30   19.50
  -8  -4   2    5.40   14.70
   7   4  -2  -10.70   10.80
   7   4  -2   15.70   10.00
  -7  -4   2   -7.10    9.40
   6   4  -2   62.59   13.00
   6   4  -2   53.49   13.50
   6   4  -2   63.49   10.50
   6   4  -2   50.39   13.80
   6   4  -2   55.09   14.30
  -6  -4   2   48.10   12.00
  -6  -4   2   41.60   14.80
  -6  -4   2   56.59   15.40
  -6  -4   2   51.79   14.00
  -6  -4   2   69.99   13.90
  -6  -4   2   55.59   15.10
   5   4  -2  127.69   19.30
   5   4  -2  178.08   20.00
   5   4  -2  107.29    7.60
   5   4  -2   89.09   21.40
   5   4  -2  129.69   14.20
   5   4  -2  102.19   17.10
   5   4  -2  110.99   19.00
  -5  -4   2  124.29   14.10
  -5  -4   2  140.39   22.20
  -5  -4   2  141.59   15.10
  -5  -4   2  156.48   19.60
  -5  -4   2  130.49   18.80
  -5  -4   2   94.49   17.90
  -5  -4   2  150.68   20.90
  -5  -4   2   95.89   14.60
   4   4  -2   41.50   11.80
   4   4  -2   40.10   11.40
   4   4  -2   43.00   10.70
   4   4  -2   30.10    6.60
   4   4  -2   29.10    9.60
   4   4  -2   53.09    7.60
   4   4  -2   24.70    7.70
  -4  -4   2   36.70    9.60
  -4  -4   2   47.70   10.20
  -4  -4   2   35.30   11.30
  -4  -4   2   51.29    8.00
  -4  -4   2   27.60    9.80
  -4  -4   2   22.10    8.60
  -4  -4   2   52.89   12.40
  -4  -4   2   31.30   11.60
  -4  -4   2   43.70    8.40
   3   4  -2   -6.90    5.30
   3   4  -2   -7.40    4.00
   3   4  -2   -2.40    5.10
   3   4  -2    6.00    7.80
   3   4  -2    0.60    4.50
   3   4  -2    2.10    2.80
   3   4  -2    8.30    7.00
   3   4  -2   -3.50    4.80
  -3  -4   2   -4.40    6.20
  -3  -4   2   -2.90    6.20
  -3  -4   2    2.60    5.40
  -3  -4   2    6.50    5.70
  -3  -4   2    7.30    4.30
  -3  -4   2   -3.50    5.20
  -3  -4   2    6.20    4.50
  -3  -4   2   11.20    7.30
  -3  -4   2   -3.20    4.80
   2   4  -2  235.18   18.80
   2   4  -2  249.78   18.30
   2   4  -2  214.48   18.00
   2   4  -2  203.88   19.40
   2   4  -2  244.18   17.10
   2   4  -2  226.38   16.10
   2   4  -2  244.18   17.80
  -2  -4   2  229.18   17.00
  -2  -4   2  225.18   18.20
  -2  -4   2  231.78   18.70
  -2  -4   2  266.07   19.00
  -2  -4   2  253.07   18.60
  -2  -4   2  225.28   20.10
  -2  -4   2  254.07   19.70
  -2  -4   2  263.27   15.50
   1   4  -2   13.40    7.30
   1   4  -2   16.70    5.70
   1   4  -2   20.60    7.40
   1   4  -2   14.50    6.30
   1   4  -2    5.80    5.60
   1   4  -2   11.00    4.50
   1   4  -2   19.30    6.30
   1   4  -2   15.70    2.00
  -1  -4   2    7.90    4.90
  -1  -4   2   15.20    7.10
  -1  -4   2   20.10    7.70
  -1  -4   2   13.50    5.90
  -1  -4   2    8.30    5.40
  -1  -4   2   11.60    4.60
  -1  -4   2   15.60    5.50
  -1  -4   2    8.70    7.10
   0   4  -2  216.88   15.80
   0   4  -2  192.38   10.90
   0   4  -2  217.18   16.60
   0   4  -2  184.58   15.50
   0   4  -2  191.98   15.40
   0   4  -2  224.28   19.20
   0   4  -2  221.48   17.00
   0  -4   2  201.98   16.30
   0  -4   2  195.48   15.80
   0  -4   2  207.98   16.00
   0  -4   2  207.28   11.10
   0  -4   2  183.98   17.50
   0  -4   2  182.88   13.40
   0  -4   2  197.48   15.90
   0  -4   2  192.08   15.20
  -1   4  -2  629.64   32.50
  -1   4  -2  621.14   27.90
  -1   4  -2  602.74   31.40
  -1   4  -2  601.44   34.80
  -1   4  -2  645.54   31.70
  -1   4  -2  688.23   33.00
  -1   4  -2  643.04   32.20
   1  -4   2  633.14   28.10
   1  -4   2  645.94   34.40
   1  -4   2  620.14   31.30
   1  -4   2  627.44   26.70
   1  -4   2  664.43   32.20
   1  -4   2  628.04   31.80
   1  -4   2  647.14   30.10
   1  -4   2  616.44   31.90
   1  -4   2  607.34   30.80
  -2   4  -2  379.66   27.20
  -2   4  -2  299.07   23.70
  -2   4  -2  264.67   20.60
  -2   4  -2  260.57   19.80
  -2   4  -2  279.67   21.60
  -2   4  -2  322.67   23.10
  -2   4  -2  295.67   21.00
  -2   4  -2  340.57   22.10
   2  -4   2  260.07   21.00
   2  -4   2  318.27   23.00
   2  -4   2  308.07   13.70
   2  -4   2  401.66   24.00
   2  -4   2  320.87   21.70
   2  -4   2  302.17   23.50
   2  -4   2  297.57   21.30
   2  -4   2  324.27   19.90
  -3   4  -2  124.89   15.60
  -3   4  -2  137.29   12.40
  -3   4  -2  119.39   17.70
  -3   4  -2  132.69   13.50
  -3   4  -2  102.89    8.50
  -3   4  -2  157.58   18.00
  -3   4  -2  137.59   15.50
  -3   4  -2  124.69   12.80
  -3   4  -2  126.19   18.10
   3  -4   2  141.19   11.80
   3  -4   2  152.48   18.00
   3  -4   2  138.69   12.80
   3  -4   2  137.89   12.10
   3  -4   2  146.09   17.20
   3  -4   2   95.99   15.80
  -4   4  -2   20.80   10.80
  -4   4  -2   18.80    7.00
  -4   4  -2   21.60    9.70
  -4   4  -2   22.60    5.90
  -4   4  -2   21.10    6.90
  -4   4  -2   35.90    8.10
  -4   4  -2   24.50    5.90
  -4   4  -2   22.00    8.20
  -4   4  -2   36.10   11.20
  -4   4  -2   14.60    8.20
   4  -4   2   16.70    8.30
   4  -4   2   23.00    5.20
   4  -4   2   47.90   11.80
   4  -4   2   20.70    4.00
   4  -4   2   40.40   10.10
   4  -4   2    6.10    7.30
   4  -4   2   20.60    6.70
  -5   4  -2    7.90    7.00
  -5   4  -2   11.20    4.20
  -5   4  -2    9.90    9.50
  -5   4  -2   19.80    8.70
  -5   4  -2   28.20   12.40
  -5   4  -2   16.80    7.70
  -5   4  -2    5.00    5.80
   5  -4   2   17.10    8.50
   5  -4   2    5.40   10.00
   5  -4   2    9.50    7.90
   5  -4   2    6.00    8.90
   5  -4   2    2.50    4.60
  -6   4  -2  189.18   24.30
  -6   4  -2  172.78   23.30
  -6   4  -2  176.48   16.90
  -6   4  -2  176.08   26.70
  -6   4  -2  157.98   15.90
   6  -4   2  199.18   26.10
   6  -4   2  188.68   26.20
   6  -4   2  162.18   21.70
   6  -4   2  201.78   24.30
   6  -4   2  169.48   24.50
  -7   4  -2    2.20   10.70
  -7   4  -2   15.10   14.20
   7  -4   2   11.30   13.00
   7  -4   2   19.50   14.10
   7  -4   2   -8.30   10.40
   7  -4   2   12.10   11.80
  -8   4  -2   34.00   14.70
  -8   4  -2   -6.40   14.70
   8  -4   2   11.40   13.10
   8  -4   2   11.90   15.10
   8  -4   2   -9.10   13.20
   8  -4   2    3.00   14.10
  -9   4  -2   18.00   19.20
  -9   4  -2    1.90   16.90
   9  -4   2   28.40   19.40
   9  -4   2   14.30   17.50
   9  -4   2    4.70   15.40
 -10   4  -2  -13.10   25.00
  10  -4   2   -3.80   19.20
  10  -4   2   -3.40   19.80
  10   3  -2  -25.30   20.70
  10   3  -2  -19.40   16.70
 -10  -3   2  -12.10   20.60
   9   3  -2   -4.00   12.60
   9   3  -2    6.80   18.90
  -9  -3   2   -4.50   17.90
   8   3  -2    4.30   15.60
   8   3  -2    8.00   11.60
   8   3  -2    8.30   15.20
  -8  -3   2   -1.70   13.40
   7   3  -2   25.00   11.50
   7   3  -2   12.70   10.50
   7   3  -2   18.10   15.30
  -7  -3   2    6.80   12.10
   6   3  -2   53.29   15.10
   6   3  -2   77.39   13.30
   6   3  -2   65.09   15.30
   6   3  -2   85.69   17.60
   6   3  -2   56.39   13.00
  -6  -3   2  105.39   14.30
  -6  -3   2  107.49   20.80
  -6  -3   2   86.79   16.20
  -6  -3   2   72.19   16.10
  -6  -3   2   63.09   11.70
  -6  -3   2   88.49   12.50
   5   3  -2   -0.40    5.00
   5   3  -2  -10.20    6.70
   5   3  -2    0.90    6.40
   5   3  -2    0.70    6.10
   5   3  -2   12.70    7.00
   5   3  -2   -0.40    6.50
  -5  -3   2    4.10    6.60
  -5  -3   2   -0.10    6.40
  -5  -3   2   -7.80    7.00
  -5  -3   2   -8.40    5.30
  -5  -3   2   -1.90    6.20
  -5  -3   2   -4.40    4.50
  -5  -3   2    2.70    7.80
  -5  -3   2   15.70    8.30
   4   3  -2   99.59   15.20
   4   3  -2  119.69    8.80
   4   3  -2  151.28   17.30
   4   3  -2  110.19   10.40
   4   3  -2   89.59   15.60
   4   3  -2   94.59   13.90
   4   3  -2  112.59    9.40
   4   3  -2   95.69   15.70
  -4  -3   2   82.99   15.20
  -4  -3   2  101.89   15.80
  -4  -3   2   99.39   13.90
  -4  -3   2  103.79   13.40
  -4  -3   2  116.69   14.30
  -4  -3   2  114.49   10.60
  -4  -3   2   90.39   17.20
  -4  -3   2  124.39   14.10
  -4  -3   2  128.09   16.70
  -4  -3   2  118.19   15.90
   3   3  -2   57.69    8.70
   3   3  -2   48.90    7.80
   3   3  -2   57.59   10.40
   3   3  -2   53.19   10.80
   3   3  -2   47.20    9.80
   3   3  -2   61.89   10.50
  -3  -3   2   50.39   10.80
  -3  -3   2   57.19    7.40
  -3  -3   2   45.50    9.60
  -3  -3   2   51.99    9.40
  -3  -3   2   69.89    9.90
  -3  -3   2   41.40    8.00
  -3  -3   2   53.29   11.50
  -3  -3   2   51.09   10.00
  -3  -3   2   56.19   11.60
   2   3  -2  629.84   33.20
   2   3  -2  616.84   30.20
   2   3  -2  670.93   32.30
   2   3  -2  658.93   32.20
   2   3  -2  605.34   29.90
   2   3  -2  659.43   24.20
  -2  -3   2  657.73   33.80
  -2  -3   2  663.53   31.90
  -2  -3   2  636.84   33.40
  -2  -3   2  630.74   28.10
  -2  -3   2  669.83   33.80
  -2  -3   2  709.93   33.00
  -2  -3   2  743.63   32.70
  -2  -3   2  622.24   31.20
   1   3  -2  181.68   12.50
   1   3  -2  155.58   12.90
   1   3  -2  177.18   14.30
   1   3  -2  157.38   17.60
   1   3  -2  191.48   13.80
   1   3  -2  173.68   14.20
   1   3  -2  169.58   12.30
  -1  -3   2  206.78   12.80
  -1  -3   2  182.48   12.20
  -1  -3   2  166.28   13.60
  -1  -3   2  194.18   14.20
  -1  -3   2  176.98   15.20
  -1  -3   2  177.58   13.80
  -1  -3   2  217.28   16.70
   0   3  -2    7.30    2.40
   0   3  -2    3.70    4.40
   0   3  -2    3.20    3.90
   0   3  -2    4.70    4.20
   0   3  -2    9.40    6.30
   0   3  -2    7.60    5.20
   0   3  -2    9.00    4.10
   0  -3   2    3.40    3.90
   0  -3   2   11.40    5.00
   0  -3   2    8.70    5.20
   0  -3   2    9.90    2.60
   0  -3   2    3.40    4.70
   0  -3   2   12.60    5.40
   0  -3   2    2.60    3.90
   0  -3   2    4.20    4.00
  -1   3  -2 1289.87   52.09
  -1   3  -2 1307.57   51.19
  -1   3  -2 1312.67   51.69
  -1   3  -2 1192.08   47.80
  -1   3  -2 1303.77   50.89
  -1   3  -2 1280.67   50.99
  -1   3  -2 1252.47   53.69
   1  -3   2 1268.27   50.89
   1  -3   2 1310.97   49.70
   1  -3   2 1235.98   51.49
   1  -3   2 1230.98   47.30
   1  -3   2 1309.27   51.19
   1  -3   2 1292.27   48.50
   1  -3   2 1321.47   50.69
   1  -3   2 1281.67   50.49
  -2   3  -2   22.70    5.70
  -2   3  -2   37.80    7.80
  -2   3  -2   32.20    8.90
  -2   3  -2   31.20    6.80
  -2   3  -2   39.70    8.90
  -2   3  -2   52.19    7.60
  -2   3  -2   38.70    8.10
  -2   3  -2   39.50    8.30
   2  -3   2   45.90    8.60
   2  -3   2   54.49    7.90
   2  -3   2   52.29    8.60
   2  -3   2   44.20    7.20
   2  -3   2   46.80    4.20
   2  -3   2   46.80    7.00
   2  -3   2   41.80    7.40
   2  -3   2   50.09   10.50
  -3   3  -2  104.09   10.40
  -3   3  -2  100.29   13.50
  -3   3  -2   97.69    8.70
  -3   3  -2   97.29    9.20
  -3   3  -2  113.89   11.00
  -3   3  -2   88.49   12.70
  -3   3  -2  114.29   16.20
  -3   3  -2  107.89   14.40
  -3   3  -2   70.49   11.90
   3  -3   2  116.49   14.80
   3  -3   2   96.89    8.30
   3  -3   2   98.69    8.60
   3  -3   2   96.49    9.30
   3  -3   2  137.19   15.00
   3  -3   2   97.09   13.60
   3  -3   2   99.39    8.60
   3  -3   2  106.99   14.80
  -4   3  -2    5.50    6.90
  -4   3  -2   18.70    7.30
  -4   3  -2   16.10    6.50
  -4   3  -2   39.80    9.80
  -4   3  -2   26.50    7.80
  -4   3  -2   24.30    9.60
  -4   3  -2   12.20    4.40
  -4   3  -2   24.20    6.40
  -4   3  -2   16.50    6.00
  -4   3  -2   17.10    2.00
  -4   3  -2   14.10    5.40
   4  -3   2   18.20    8.60
   4  -3   2   22.70    7.70
   4  -3   2   20.70    6.30
   4  -3   2    4.20    5.80
   4  -3   2    7.10    4.20
   4  -3   2   15.10    6.90
   4  -3   2   24.90    9.40
  -5   3  -2   37.50   10.00
  -5   3  -2   14.60    6.30
  -5   3  -2   22.80    3.50
  -5   3  -2   19.90    7.50
  -5   3  -2   32.90    9.70
  -5   3  -2   16.50    5.50
  -5   3  -2   23.00    4.00
  -5   3  -2    5.20    6.60
   5  -3   2    2.30    5.90
   5  -3   2   22.00    3.70
   5  -3   2   12.50    8.40
   5  -3   2   21.40    9.10
   5  -3   2    9.50    7.20
   5  -3   2    7.20    8.80
  -6   3  -2    1.40    5.10
  -6   3  -2   12.70   10.60
  -6   3  -2    7.00    9.60
  -6   3  -2  -15.40    7.30
  -6   3  -2    0.60    4.00
  -6   3  -2    6.60    5.80
   6  -3   2    2.40    9.50
   6  -3   2   -1.40    9.20
   6  -3   2    0.90    9.30
   6  -3   2   -0.10    9.90
   6  -3   2    1.40    7.00
  -7   3  -2  102.29   18.40
  -7   3  -2  112.99   21.60
   7  -3   2   88.89   21.30
   7  -3   2   87.39   23.20
   7  -3   2   66.79   19.40
   7  -3   2   59.89   19.10
  -8   3  -2   19.20   16.70
  -8   3  -2    4.40   12.90
   8  -3   2    2.60   13.60
   8  -3   2    4.70   11.40
   8  -3   2    1.90   13.70
   8  -3   2   -6.70   11.80
  -9   3  -2  -28.90   15.60
  -9   3  -2  -24.40   14.50
   9  -3   2    3.10   15.10
   9  -3   2   12.00   14.00
   9  -3   2    1.40   14.70
   9  -3   2  -12.90   15.20
 -10   3  -2    2.20   22.40
  10  -3   2   19.20   19.80
  10  -3   2    3.70   21.60
  10  -3   2  -10.60   20.90
  10   2  -2   -0.80   22.70
  10   2  -2  -22.20   19.00
 -10  -2   2   22.50   22.90
   9   2  -2    5.20   14.80
   9   2  -2   18.90   17.50
   9   2  -2   -1.50   17.30
  -9  -2   2   -1.70   15.00
   8   2  -2    0.30   14.50
   8   2  -2  -19.20    8.70
   8   2  -2    5.10   12.40
   7   2  -2   -2.90    9.20
   7   2  -2   -3.90   10.40
   7   2  -2    4.40   10.50
  -7  -2   2   -8.50   12.00
   6   2  -2    9.40    9.80
   6   2  -2   -4.00    7.80
   6   2  -2    6.90    6.00
   6   2  -2    7.80    7.80
   6   2  -2    3.70    8.00
  -6  -2   2    2.10    8.50
  -6  -2   2   17.90    8.10
  -6  -2   2   13.60    6.40
  -6  -2   2   -4.50    8.90
  -6  -2   2   -4.90    6.00
  -6  -2   2   23.60    8.80
   5   2  -2   76.09   14.60
   5   2  -2   69.89   11.10
   5   2  -2   89.89   14.80
   5   2  -2   88.39   12.30
   5   2  -2   84.09   11.40
   5   2  -2   89.29   13.20
   5   2  -2  102.59   17.30
  -5  -2   2   73.79   12.80
  -5  -2   2   86.99   10.90
  -5  -2   2   80.19   14.90
  -5  -2   2  102.49   13.40
  -5  -2   2  100.59   16.80
  -5  -2   2   95.29   16.70
  -5  -2   2   55.49    9.90
   4   2  -2  184.68   14.00
   4   2  -2  136.09   18.60
   4   2  -2  201.38   17.30
   4   2  -2  159.58   13.80
   4   2  -2  193.98   13.70
   4   2  -2  178.48   16.60
   4   2  -2  162.28   14.20
  -4  -2   2  183.58   18.30
  -4  -2   2  192.58   18.30
  -4  -2   2  155.68   15.00
  -4  -2   2  174.98   16.40
  -4  -2   2  186.98   13.30
  -4  -2   2  184.18   15.10
  -4  -2   2  169.28   13.10
  -4  -2   2  185.38   13.50
  -4  -2   2  140.69   20.50
  -4  -2   2  211.28   17.30
   3   2  -2  338.97   16.70
   3   2  -2  328.27   22.90
   3   2  -2  325.87   20.40
   3   2  -2  322.57   23.60
   3   2  -2  326.37   18.10
   3   2  -2  309.97   17.00
   3   2  -2  316.07   19.80
   3   2  -2  333.97   21.60
  -3  -2   2  333.87   20.70
  -3  -2   2  341.97   18.60
  -3  -2   2  319.97   22.00
  -3  -2   2  349.37   20.50
  -3  -2   2  282.47   19.60
  -3  -2   2  333.37   18.90
  -3  -2   2  329.97   18.40
  -3  -2   2  298.57   22.10
   2   2  -2  416.36   22.20
   2   2  -2  409.16   22.00
   2   2  -2  431.86   22.00
   2   2  -2  375.16   20.50
   2   2  -2  415.86   20.00
   2   2  -2  397.96   21.90
   2   2  -2  415.26   20.10
   2   2  -2  402.16   22.80
   2   2  -2  381.16   22.70
  -2  -2   2  421.06   22.40
  -2  -2   2  418.46   22.50
  -2  -2   2  419.26   21.10
  -2  -2   2  414.26   20.80
  -2  -2   2  434.16   23.10
  -2  -2   2  420.36   23.70
  -2  -2   2  421.26   16.90
  -2  -2   2  399.86   20.90
  -2  -2   2  403.56   21.80
   1   2  -2  604.14   26.20
   1   2  -2  620.54   27.20
   1   2  -2  551.74   25.90
   1   2  -2  575.84   26.10
   1   2  -2  546.65   26.40
   1   2  -2  560.04   26.80
   1   2  -2  567.34   27.70
  -1  -2   2  602.44   27.50
  -1  -2   2  596.64   26.40
  -1  -2   2  566.64   27.20
  -1  -2   2  582.04   25.20
  -1  -2   2  616.94   29.60
  -1  -2   2  605.64   27.20
  -1  -2   2  584.74   26.60
  -1  -2   2  589.94   26.90
   0   2  -2   88.69   11.00
   0   2  -2   81.49    7.40
   0   2  -2   80.99    8.40
   0   2  -2   84.09    8.40
   0   2  -2   72.49    8.80
   0   2  -2   82.39    8.10
   0   2  -2   85.99    6.00
   0   2  -2   71.69    8.60
   0  -2   2   91.29    8.70
   0  -2   2   78.59    9.10
   0  -2   2   79.69    7.50
   0  -2   2   86.99    8.50
   0  -2   2   81.79    8.10
   0  -2   2   70.19    9.20
   0  -2   2   75.99    5.90
   0  -2   2   82.79    9.60
  -1   2  -2    1.90    3.50
  -1   2  -2    3.30    4.10
  -1   2  -2   -2.40    3.20
  -1   2  -2   -0.20    2.80
  -1   2  -2   -2.70    2.30
  -1   2  -2    3.60    2.10
  -1   2  -2    2.50    3.20
  -1   2  -2    1.30    3.50
   1  -2   2    7.50    3.80
   1  -2   2    0.60    1.70
   1  -2   2   -1.20    2.90
   1  -2   2    3.10    4.30
   1  -2   2    2.80    3.10
   1  -2   2    2.00    3.00
   1  -2   2    6.20    4.00
  -2   2  -2   60.99    7.40
  -2   2  -2   87.49    7.90
  -2   2  -2   95.89   11.30
  -2   2  -2   90.09   10.00
  -2   2  -2   79.59   10.80
  -2   2  -2   95.39   10.80
  -2   2  -2   60.69    6.30
  -2   2  -2   71.19    9.50
   2  -2   2   78.59   11.00
   2  -2   2   72.19    6.10
   2  -2   2   92.49   10.30
   2  -2   2   70.39    6.80
   2  -2   2   69.99    6.60
   2  -2   2   92.09   10.60
   2  -2   2   78.19    9.50
   2  -2   2   80.29    6.70
  -3   2  -2  325.27   12.60
  -3   2  -2  308.57   16.00
  -3   2  -2  307.87   19.90
  -3   2  -2  310.87   19.70
  -3   2  -2  339.17   19.30
  -3   2  -2  312.57   21.10
  -3   2  -2  292.47   16.70
  -3   2  -2  309.77   16.00
  -3   2  -2  326.57   18.60
  -3   2  -2  283.07   19.30
  -3   2  -2  322.37   14.80
   3  -2   2  292.27   19.80
   3  -2   2  276.17   19.20
   3  -2   2  306.87   14.60
   3  -2   2  306.27   16.70
   3  -2   2  312.87   11.80
   3  -2   2  324.47   20.20
   3  -2   2  303.37   20.30
  -4   2  -2   29.30    9.30
  -4   2  -2   45.70    9.40
  -4   2  -2   39.00    9.20
  -4   2  -2   43.90    5.90
  -4   2  -2   24.40    7.00
  -4   2  -2   34.60    3.50
  -4   2  -2   34.60    6.00
  -4   2  -2   29.60    4.90
  -4   2  -2   31.70    7.40
  -4   2  -2   51.99   11.50
  -4   2  -2   39.20    9.30
   4  -2   2   21.90    9.80
   4  -2   2   32.60    8.30
   4  -2   2   32.90    9.90
   4  -2   2   34.10    9.90
   4  -2   2   31.70    3.90
   4  -2   2   29.20    8.90
   4  -2   2   37.20    8.10
  -5   2  -2    0.80    5.00
  -5   2  -2    1.20    3.70
  -5   2  -2    1.80    6.40
  -5   2  -2   12.20    8.60
  -5   2  -2    9.80    3.50
  -5   2  -2   11.00    9.10
  -5   2  -2   20.40    7.80
  -5   2  -2    1.90    3.40
  -5   2  -2    6.00    7.10
   5  -2   2   13.50    8.60
   5  -2   2    2.40    6.10
   5  -2   2    2.90    8.00
   5  -2   2    5.80    5.30
   5  -2   2    9.90    8.30
  -6   2  -2    3.90    6.20
  -6   2  -2    6.50    8.70
  -6   2  -2    0.30    5.20
  -6   2  -2    5.20    7.40
  -6   2  -2   -3.60    3.50
  -6   2  -2    6.70    3.80
   6  -2   2   -0.50    6.40
   6  -2   2  -10.00    8.20
   6  -2   2    7.00    9.70
   6  -2   2   -5.50    8.80
  -7   2  -2   82.99   13.00
  -7   2  -2   85.29   15.10
  -7   2  -2  116.69   20.10
   7  -2   2  102.99   19.60
   7  -2   2   82.29   19.30
   7  -2   2   77.79   17.50
   7  -2   2  116.79   19.00
   7  -2   2  125.79   22.00
  -8   2  -2   -1.10   14.60
  -8   2  -2    4.50    8.60
  -8   2  -2   -2.70   10.50
   8  -2   2   14.00   13.10
   8  -2   2   -4.40   13.30
   8  -2   2   -1.30   13.00
   8  -2   2   25.90   13.80
  -9   2  -2   37.00   17.10
   9  -2   2   14.80   16.60
   9  -2   2   -5.60   16.40
  10  -2   2    8.60   17.70
  10  -2   2  -26.00   17.40
  10  -2   2    4.10   19.70
  10  -2   2   37.20   22.50
  10   1  -2    1.10   18.60
  10   1  -2   22.20   26.10
  10   1  -2  -22.70   23.00
   9   1  -2   -7.40   14.30
   9   1  -2   -7.60   14.00
  -9  -1   2    3.70   15.40
  -9  -1   2   10.40   17.10
   8   1  -2   24.00   13.10
   8   1  -2   24.60   13.90
   8   1  -2   24.70   14.80
   8   1  -2   16.10   14.80
  -8  -1   2   29.00   14.80
   7   1  -2    5.30   12.60
   7   1  -2    7.90   10.40
   7   1  -2   22.60   14.80
   7   1  -2   17.10   16.70
  -7  -1   2    2.80   10.90
   6   1  -2   18.10    6.10
   6   1  -2   19.10    9.10
   6   1  -2   14.40    8.60
   6   1  -2   22.10   11.30
   6   1  -2   21.00    9.60
  -6  -1   2   24.30    8.40
  -6  -1   2   35.90   10.20
  -6  -1   2   11.10   12.70
  -6  -1   2   21.10    7.70
  -6  -1   2    8.60   11.10
  -6  -1   2   26.20    6.60
  -6  -1   2   30.90    6.50
   5   1  -2    6.70    7.90
   5   1  -2    1.10    6.00
   5   1  -2    7.70    5.30
   5   1  -2    4.30    6.10
  -5  -1   2   12.50    5.50
  -5  -1   2    0.40    6.00
  -5  -1   2  -11.10    8.70
  -5  -1   2   12.70    5.40
  -5  -1   2   11.20    9.40
  -5  -1   2   11.50    4.90
  -5  -1   2    4.90    7.30
  -5  -1   2    5.90    3.90
   4   1  -2    8.90    5.70
   4   1  -2   14.60    5.70
   4   1  -2   15.00    8.30
   4   1  -2   28.00    8.60
   4   1  -2   10.60    6.30
   4   1  -2   18.70   10.30
  -4  -1   2   24.70    7.00
  -4  -1   2   12.60    6.10
  -4  -1   2   15.70    8.50
  -4  -1   2   27.90    8.50
  -4  -1   2   16.10    4.60
  -4  -1   2   35.40   12.20
  -4  -1   2    6.60    5.10
  -4  -1   2   20.80    9.20
  -4  -1   2   14.10    4.50
   3   1  -2  186.68    8.80
   3   1  -2  189.78   13.20
   3   1  -2  187.78   16.00
   3   1  -2  190.98    9.10
   3   1  -2  192.78   11.70
   3   1  -2  179.58   11.80
   3   1  -2  193.98   15.60
   3   1  -2  175.88   13.20
   3   1  -2  191.38   15.10
  -3  -1   2  179.38   11.60
  -3  -1   2  172.08   15.10
  -3  -1   2  179.38   11.80
  -3  -1   2  185.78   12.60
  -3  -1   2  200.08   13.30
  -3  -1   2  179.08   15.50
  -3  -1   2  174.88   11.80
  -3  -1   2  179.48   15.70
  -3  -1   2  163.28   13.90
  -3  -1   2  182.58   15.90
   2   1  -2  106.39    7.20
   2   1  -2  126.39    9.10
   2   1  -2  107.59    8.30
   2   1  -2  111.59    8.00
   2   1  -2  119.89   10.40
   2   1  -2  108.09   10.60
   2   1  -2  155.48   11.20
   2   1  -2  122.09    9.70
  -2  -1   2  115.79    7.30
  -2  -1   2  120.69   11.40
  -2  -1   2  123.39   10.30
  -2  -1   2  129.59    9.20
  -2  -1   2  113.39    9.20
  -2  -1   2  129.99   11.60
  -2  -1   2  102.89    8.40
  -2  -1   2  119.79   11.30
  -2  -1   2  121.89    9.00
   1   1  -2 1310.37   48.70
   1   1  -2 1238.58   49.50
   1   1  -2 1295.17   47.60
   1   1  -2 1291.47   47.60
   1   1  -2 1355.26   49.60
   1   1  -2 1299.77   47.70
  -1  -1   2 1347.27   49.20
  -1  -1   2 1303.77   48.60
  -1  -1   2 1354.26   48.20
  -1  -1   2 1345.27   49.50
  -1  -1   2 1298.57   48.00
  -1  -1   2 1265.07   48.90
  -1  -1   2 1318.67   47.30
  -1  -1   2 1249.57   48.60
   0   1  -2   -0.90    1.80
   0   1  -2    0.70    1.30
   0   1  -2   -0.90    2.20
   0   1  -2    6.60    3.50
   0   1  -2    0.90    2.40
   0  -1   2    4.40    3.30
   0  -1   2    2.20    3.10
   0  -1   2   -1.70    1.80
   0  -1   2   -0.20    2.10
   0  -1   2    1.60    1.50
   0  -1   2    3.30    2.50
  -1   1  -2 4479.15  150.08
  -1   1  -2 4469.55  148.39
  -1   1  -2 4598.44  148.19
  -1   1  -2 4457.25  148.09
  -1   1  -2 4423.56  147.69
  -1   1  -2 4316.37  147.99
  -1   1  -2 4403.46  147.89
  -1   1  -2 4478.55  145.49
   1  -1   2 4495.45  149.88
   1  -1   2 4483.25  147.69
   1  -1   2 4448.06  147.79
   1  -1   2 4478.15  147.69
   1  -1   2 4494.75  145.49
   1  -1   2 4531.75  147.79
  -2   1  -2  201.38   13.20
  -2   1  -2  205.38   10.10
  -2   1  -2  208.68   13.90
  -2   1  -2  194.08   11.30
  -2   1  -2  202.28    9.40
  -2   1  -2  197.28   11.40
  -2   1  -2  202.58   13.30
  -2   1  -2  211.58   10.60
  -2   1  -2  206.18   12.00
  -2   1  -2  195.38   12.90
  -2   1  -2  183.18   10.30
   2  -1   2  190.68   13.40
   2  -1   2  197.88   10.00
   2  -1   2  213.88   12.10
   2  -1   2  216.58    9.30
   2  -1   2  206.08   13.80
   2  -1   2  212.38   13.80
   2  -1   2  191.68   13.30
   2  -1   2  198.08    9.10
  -3   1  -2  103.19    9.50
  -3   1  -2  113.69   11.60
  -3   1  -2  109.19    6.00
  -3   1  -2  107.39   11.40
  -3   1  -2  117.29    6.90
  -3   1  -2  129.69   10.80
  -3   1  -2  124.29   13.90
  -3   1  -2  116.09   11.60
  -3   1  -2  113.99   11.30
  -3   1  -2  131.89   10.50
  -3   1  -2  109.69    6.80
   3  -1   2  112.19   10.00
   3  -1   2  142.49   12.40
   3  -1   2  116.99   11.70
   3  -1   2  127.79   10.30
   3  -1   2  113.09   11.40
   3  -1   2  112.49   13.10
   3  -1   2  112.59    6.20
  -4   1  -2  258.87   19.90
  -4   1  -2  258.97   11.10
  -4   1  -2  248.18   14.80
  -4   1  -2  242.48   18.90
  -4   1  -2  260.07   19.20
  -4   1  -2  265.47   19.20
  -4   1  -2  271.47   19.40
  -4   1  -2  239.08   17.50
  -4   1  -2  254.77   11.10
  -4   1  -2  251.87   17.60
  -4   1  -2  251.47   17.10
   4  -1   2  251.27   18.60
   4  -1   2  261.17   19.40
   4  -1   2  275.87   19.60
   4  -1   2  253.07   19.40
   4  -1   2  270.67   17.70
   4  -1   2  249.08   18.30
  -5   1  -2  242.48   21.50
  -5   1  -2  247.08   16.90
  -5   1  -2  258.97   21.20
  -5   1  -2  246.98   19.90
  -5   1  -2  256.27   21.50
  -5   1  -2  248.08   19.00
  -5   1  -2  269.47   11.40
  -5   1  -2  284.17   22.80
  -5   1  -2  241.68   20.00
  -5   1  -2  260.57   10.70
  -5   1  -2  232.58   20.50
   5  -1   2  211.88   19.60
   5  -1   2  252.47   19.20
   5  -1   2  274.27   20.60
   5  -1   2  268.07   21.00
   5  -1   2  258.67   21.00
   5  -1   2  265.37   21.50
  -6   1  -2   10.30    6.20
  -6   1  -2    1.70    6.20
  -6   1  -2    0.00    1.90
  -6   1  -2    9.80    7.70
  -6   1  -2    3.90    6.30
  -6   1  -2    7.30    9.50
  -6   1  -2   -0.70    2.10
   6  -1   2    6.90    8.40
   6  -1   2  -11.30    6.60
   6  -1   2   -5.20    7.00
   6  -1   2   -3.80    6.90
   6  -1   2    5.30    7.90
  -7   1  -2   33.00   12.10
  -7   1  -2   52.19   13.10
  -7   1  -2   25.70   10.70
   7  -1   2   13.10   11.10
   7  -1   2   31.40   13.80
   7  -1   2   19.70   11.00
   7  -1   2   18.30   13.60
   7  -1   2   26.10   10.60
   7  -1   2   28.80   11.90
  -8   1  -2   53.69   17.20
  -8   1  -2   35.90   14.40
  -8   1  -2   46.40   13.10
  -8   1  -2   44.00   15.10
   8  -1   2   37.10   16.10
   8  -1   2   42.90   14.80
   8  -1   2   50.19   15.10
   8  -1   2   98.89   19.90
   8  -1   2   53.69   15.30
   8  -1   2   53.99   16.90
  -9   1  -2   18.00   14.40
  -9   1  -2   10.70   13.90
   9  -1   2    0.20   13.90
   9  -1   2    7.00   14.80
   9  -1   2   23.60   18.90
   9  -1   2    9.30   18.70
  10  -1   2  -17.80   18.40
  10  -1   2   -7.00   19.50
  10  -1   2   -3.80   18.20
  10  -1   2   -5.20   21.40
  10   0  -2    1.60   20.90
  10   0  -2  -31.90   17.60
  10   0  -2   14.30   24.10
   9   0  -2   17.90   16.00
   9   0  -2   17.60   15.30
   9   0  -2   -3.10   16.90
   9   0  -2    5.70   17.40
  -9   0   2    6.20   14.40
  -9   0   2    7.80   16.20
   8   0  -2   36.30   16.40
   8   0  -2   53.29   16.90
   8   0  -2   35.40   13.50
   8   0  -2   27.80   12.90
  -8   0   2   22.40   13.60
  -8   0   2   41.60   17.60
   7   0  -2   28.00   14.00
   7   0  -2   25.50   16.60
   7   0  -2   31.40   16.80
   7   0  -2   47.50   15.60
  -7   0   2   24.20   12.00
  -7   0   2   15.30   12.90
   6   0  -2  137.09   20.60
   6   0  -2  140.79   18.50
   6   0  -2  119.29   21.60
  -6   0   2  143.29   18.40
  -6   0   2  195.98   22.90
  -6   0   2  152.58   20.70
  -6   0   2  126.79   13.10
  -6   0   2  135.39   11.80
  -6   0   2  127.09   11.60
  -6   0   2  129.59   10.90
   5   0  -2    5.10    4.20
   5   0  -2    7.60    8.00
   5   0  -2   18.40    7.60
   5   0  -2   -0.90    5.90
   5   0  -2   -9.70    7.20
  -5   0   2   10.80    5.10
  -5   0   2    6.10    3.60
  -5   0   2    6.80    4.70
  -5   0   2   -3.50    7.00
  -5   0   2    9.80    7.50
  -5   0   2    1.50    4.30
  -5   0   2   19.60    7.80
  -5   0   2   -1.80    7.80
   4   0  -2   13.90   12.00
   4   0  -2    0.20    4.40
   4   0  -2    5.20    7.10
   4   0  -2   -0.10    5.50
   4   0  -2   14.30    7.80
   4   0  -2   42.50   11.50
  -4   0   2    2.60    3.60
  -4   0   2    5.50    3.20
  -4   0   2   -7.40    4.80
  -4   0   2   -1.10    2.60
  -4   0   2    0.80    6.20
  -4   0   2    5.90    6.00
  -4   0   2   -5.00    5.90
  -4   0   2   17.70    6.60
   3   0  -2  546.35   25.00
   3   0  -2  605.34   26.70
   3   0  -2  557.54   31.70
   3   0  -2  595.44   30.60
   3   0  -2  590.14   28.30
   3   0  -2  599.84   28.80
  -3   0   2  579.34   28.70
  -3   0   2  588.94   23.40
  -3   0   2  565.84   25.00
  -3   0   2  606.84   29.40
  -3   0   2  557.14   30.20
  -3   0   2  590.24   29.00
  -3   0   2  572.34   24.20
  -3   0   2  547.65   26.10
   2   0  -2   42.20    3.20
   2   0  -2   44.90    6.00
   2   0  -2   36.00    6.80
   2   0  -2   48.50    7.80
   2   0  -2   46.40    8.80
   2   0  -2   42.20    4.20
   2   0  -2   41.40    6.70
  -2   0   2   34.60    5.00
  -2   0   2   29.20    5.00
  -2   0   2   36.70    6.30
  -2   0   2   40.40    7.50
  -2   0   2   29.10    6.70
  -2   0   2   47.70    6.30
  -2   0   2   44.70    8.40
   1   0  -2  891.31   32.50
   1   0  -2  884.61   34.30
   1   0  -2  874.51   36.20
   1   0  -2  859.81   33.20
   1   0  -2  868.31   33.10
   1   0  -2  878.81   29.80
  -1   0   2  879.21   32.90
  -1   0   2  841.32   32.60
  -1   0   2  840.72   35.90
  -1   0   2  870.01   32.80
  -1   0   2  877.61   33.20
   0   0  -2 5357.46  178.48
   0   0  -2 5350.66  178.48
   0   0  -2 5393.26  175.78
   0   0   2 5580.94  178.58
   0   0   2 5570.14  179.98
   0   0   2 5468.95  178.78
  -1   0  -2 4870.11  160.08
  -1   0  -2 4913.11  155.98
  -1   0  -2 4947.31  159.48
  -1   0  -2 4804.22  156.88
  -1   0  -2 4886.41  158.18
  -1   0  -2 4897.01  158.08
  -1   0  -2 4751.32  159.78
   1   0   2 4784.12  156.78
   1   0   2 4833.32  158.08
   1   0   2 4649.53  158.68
   1   0   2 4772.72  159.38
   1   0   2 4907.31  157.78
  -2   0  -2    4.30    3.00
  -2   0  -2    5.00    4.00
  -2   0  -2    5.30    2.50
  -2   0  -2    5.90    3.90
  -2   0  -2    4.40    1.80
  -2   0  -2   -0.70    2.80
  -2   0  -2    6.30    1.90
  -2   0  -2   11.10    3.80
  -2   0  -2    6.10    3.90
  -2   0  -2   13.20    4.60
   2   0   2    4.50    3.90
   2   0   2    9.80    4.10
   2   0   2    8.00    2.30
   2   0   2    6.50    2.00
   2   0   2    2.40    3.40
   2   0   2    8.80    4.00
   2   0   2    9.00    2.80
   2   0   2    4.60    2.70
  -3   0  -2  668.93   31.70
  -3   0  -2  710.63   31.20
  -3   0  -2  701.23   31.70
  -3   0  -2  704.03   32.80
  -3   0  -2  638.54   30.70
  -3   0  -2  694.23   28.70
  -3   0  -2  697.13   32.30
  -3   0  -2  743.03   30.40
   3   0   2  703.63   30.00
   3   0   2  675.93   32.10
   3   0   2  697.83   33.00
   3   0   2  695.33   24.30
   3   0   2  688.73   31.10
   3   0   2  681.43   32.30
   3   0   2  738.53   32.50
  -4   0  -2  156.98   20.30
  -4   0  -2  157.48   14.90
  -4   0  -2  144.29   12.40
  -4   0  -2  165.08   18.70
  -4   0  -2  159.18   18.30
  -4   0  -2  151.38   13.40
  -4   0  -2  146.49   18.10
  -4   0  -2  126.29   13.40
  -4   0  -2  184.78   14.70
   4   0   2  132.69   15.90
   4   0   2  124.49   15.60
   4   0   2  137.29   16.20
   4   0   2  121.69   15.30
   4   0   2  155.28   13.10
   4   0   2  142.99   14.30
  -5   0  -2  122.79   16.40
  -5   0  -2  171.88   21.00
  -5   0  -2  131.59   21.50
  -5   0  -2  134.69   13.00
  -5   0  -2  119.69   14.90
  -5   0  -2  130.49   12.70
  -5   0  -2  127.89   23.70
  -5   0  -2  144.29   18.20
  -5   0  -2  105.59   15.20
  -5   0  -2  124.19   15.50
   5   0   2  155.88   18.80
   5   0   2  160.18   14.80
   5   0   2  135.19   17.60
   5   0   2  162.38   19.60
   5   0   2  146.59   18.20
   5   0   2  158.58   15.20
  -6   0  -2  171.28   16.30
  -6   0  -2  140.59   20.70
  -6   0  -2  175.08   19.80
   6   0   2  218.68   26.80
   6   0   2  144.09   19.30
   6   0   2  143.79   22.10
   6   0   2  155.08   29.40
   6   0   2  128.69   28.50
   6   0   2  158.98   29.80
  -7   0  -2  162.88   20.70
  -7   0  -2  129.39   17.80
  -7   0  -2  112.19   19.80
  -7   0  -2  128.39   17.00
   7   0   2  110.29   18.20
   7   0   2  146.19   21.90
   7   0   2  141.99   20.50
   7   0   2  121.29   19.60
   7   0   2  137.79   21.00
   7   0   2  105.59   17.50
  -8   0  -2  159.98   24.00
  -8   0  -2  179.08   23.30
  -8   0  -2  225.38   27.70
  -8   0  -2  258.67   25.40
   8   0   2  188.88   25.80
   8   0   2  199.58   25.60
   8   0   2  199.48   28.30
   8   0   2  171.48   23.80
   8   0   2  175.58   25.80
   8   0   2  155.88   25.90
   9   0   2   49.50   20.70
   9   0   2   51.89   17.90
   9   0   2   27.30   15.70
   9   0   2    9.30   16.40
   9   0   2   42.20   18.30
   9   0   2  -18.30   12.70
  10   0   2  -17.00   18.30
  10   0   2  -13.30   15.60
  10   0   2   31.00   22.30
  10   0   2  -15.90   19.20
  10  -1  -2    4.30   19.10
  10  -1  -2    9.10   24.00
 -10   1   2  -11.70   21.10
   9  -1  -2   18.10   17.60
   9  -1  -2   20.20   17.80
   9  -1  -2   20.90   17.20
   9  -1  -2   13.10   15.00
  -9   1   2   21.20   17.10
  -9   1   2    2.90   19.90
   8  -1  -2   -0.80   11.40
   8  -1  -2   10.60   12.90
   8  -1  -2    1.60   10.60
   8  -1  -2   -1.40   11.50
  -8   1   2  -24.40   12.70
  -8   1   2  -12.50   10.70
   7  -1  -2  -31.00   12.00
   7  -1  -2   -3.50   10.80
   7  -1  -2  -30.00   13.50
   7  -1  -2  -15.90    8.60
  -7   1   2    9.70    8.60
  -7   1   2    3.40   10.60
   6  -1  -2   -5.10    8.70
   6  -1  -2    6.00   11.30
   6  -1  -2   -5.40    7.60
   6  -1  -2    0.80    7.50
  -6   1   2    9.20   11.80
  -6   1   2    2.50    5.00
  -6   1   2    3.20    4.50
  -6   1   2    1.80    3.40
  -6   1   2    2.20    4.50
  -6   1   2    5.10    4.20
  -6   1   2   -5.20    8.10
  -6   1   2   10.40    8.10
   5  -1  -2   16.40    8.20
   5  -1  -2   22.80    8.90
   5  -1  -2   12.30    7.70
   5  -1  -2   23.40    8.60
   5  -1  -2   28.50    9.30
   5  -1  -2   20.00    8.20
  -5   1   2   31.20    5.30
  -5   1   2   32.10    5.70
  -5   1   2   19.60   12.30
  -5   1   2   33.80   11.70
  -5   1   2   36.00    9.10
  -5   1   2   43.20   11.00
  -5   1   2   23.20    5.10
  -5   1   2   37.70    6.20
  -5   1   2   30.70   10.20
  -5   1   2   30.40    6.60
   4  -1  -2  813.22   36.70
   4  -1  -2  783.52   39.80
   4  -1  -2  693.93   37.40
   4  -1  -2  723.43   35.60
   4  -1  -2  694.03   35.00
   4  -1  -2  707.43   36.40
  -4   1   2  652.13   43.60
  -4   1   2  736.73   29.70
  -4   1   2  731.23   43.00
  -4   1   2  661.43   37.20
  -4   1   2  723.53   29.00
  -4   1   2  707.53   29.60
  -4   1   2  715.13   29.50
  -4   1   2  683.23   34.20
  -4   1   2  683.33   30.10
  -4   1   2  717.63   35.20
   3  -1  -2  620.54   29.70
   3  -1  -2  559.04   29.10
   3  -1  -2  583.84   28.20
   3  -1  -2  619.64   27.80
   3  -1  -2  562.34   27.70
   3  -1  -2  588.74   30.40
  -3   1   2  552.94   29.70
  -3   1   2  584.24   24.70
  -3   1   2  583.54   28.80
  -3   1   2  568.54   28.00
  -3   1   2  547.55   24.10
  -3   1   2  580.74   25.10
  -3   1   2  569.74   27.00
  -3   1   2  594.64   22.40
  -3   1   2  531.45   30.10
   2  -1  -2   62.19    9.70
   2  -1  -2   69.99    8.50
   2  -1  -2   76.59   10.30
   2  -1  -2   80.99    8.00
   2  -1  -2   76.09    5.60
   2  -1  -2   79.99    9.40
  -2   1   2   91.49   11.10
  -2   1   2   79.49    4.60
  -2   1   2   76.49    7.00
  -2   1   2   75.79    9.00
  -2   1   2   65.39    8.40
  -2   1   2   77.49    6.50
  -2   1   2   80.59    6.90
  -2   1   2   71.09    6.60
   1  -1  -2 4322.37  145.59
   1  -1  -2 4394.46  145.19
   1  -1  -2 4443.06  144.49
   1  -1  -2 3969.00  142.59
  -1   1   2 4416.46  144.79
  -1   1   2 4499.45  141.79
  -1   1   2 4299.87  146.69
  -1   1   2 4431.16  144.99
  -1   1   2 4370.56  141.79
  -1   1   2 4434.56  144.99
  -1   1   2 4482.05  145.79
   0  -1  -2 1498.05   51.49
   0  -1  -2 1403.16   50.79
   0  -1  -2 1404.06   50.99
   0   1   2 1443.86   53.19
   0   1   2 1497.75   51.89
   0   1   2 1473.85   50.39
   0   1   2 1431.56   48.10
  -1  -1  -2  164.38    9.80
  -1  -1  -2  152.08   10.40
  -1  -1  -2  170.38    9.60
  -1  -1  -2  187.98    9.30
  -1  -1  -2  173.68    9.30
   1   1   2  183.88   10.80
   1   1   2  180.58    9.20
   1   1   2  184.88    9.20
  -2  -1  -2 6750.23  222.58
  -2  -1  -2 6619.74  223.38
  -2  -1  -2 6622.04  219.68
  -2  -1  -2 6738.03  216.78
  -2  -1  -2 6645.14  217.48
  -2  -1  -2 6671.63  223.28
  -2  -1  -2 7028.50  223.68
  -2  -1  -2 6723.03  219.18
  -2  -1  -2 6694.73  221.38
  -2  -1  -2 6684.93  219.18
  -2  -1  -2 6768.32  217.38
  -2  -1  -2 6592.24  219.88
   2   1   2 6754.12  223.38
   2   1   2 6906.31  223.58
   2   1   2 6589.44  222.78
   2   1   2 6703.63  219.08
  -3  -1  -2 2709.43   97.79
  -3  -1  -2 2668.63   95.19
  -3  -1  -2 2816.82   98.59
  -3  -1  -2 2690.03   98.49
  -3  -1  -2 2700.53   92.49
  -3  -1  -2 2721.13   88.29
  -3  -1  -2 2735.13   99.69
  -3  -1  -2 2707.43   91.59
  -3  -1  -2 2772.12   95.89
  -3  -1  -2 2701.83   88.19
  -3  -1  -2 2721.33   93.89
  -3  -1  -2 2713.33   96.49
   3   1   2 2763.62   99.39
   3   1   2 2635.14   97.59
   3   1   2 2676.53   98.79
   3   1   2 2776.72   95.89
   3   1   2 2651.83   95.19
   3   1   2 2745.43   96.59
  -4  -1  -2 1313.07   50.59
  -4  -1  -2 1326.07   52.89
  -4  -1  -2 1312.17   46.30
  -4  -1  -2 1290.07   54.59
  -4  -1  -2 1230.08   55.79
  -4  -1  -2 1280.07   54.89
  -4  -1  -2 1267.57   54.89
  -4  -1  -2 1303.67   51.29
  -4  -1  -2 1349.16   54.09
  -4  -1  -2 1286.77   57.09
   4   1   2 1271.77   55.99
   4   1   2 1302.27   53.89
   4   1   2 1274.37   52.89
   4   1   2 1277.57   52.69
   4   1   2 1329.97   56.99
   4   1   2 1325.27   55.29
  -5  -1  -2  236.08   31.10
  -5  -1  -2  280.17   23.00
  -5  -1  -2  273.57   22.50
  -5  -1  -2  302.47   21.50
  -5  -1  -2  299.07   24.40
  -5  -1  -2  293.47   24.80
  -5  -1  -2  316.27   22.20
  -5  -1  -2  275.47   18.80
  -5  -1  -2  289.57   13.20
  -5  -1  -2  326.97   19.50
  -5  -1  -2  284.47   20.60
   5   1   2  311.67   22.20
   5   1   2  292.77   20.80
   5   1   2  287.87   23.30
   5   1   2  327.27   24.30
   5   1   2  294.17   21.40
   5   1   2  283.57   21.60
  -6  -1  -2  530.85   31.90
  -6  -1  -2  516.35   36.50
  -6  -1  -2  498.75   29.10
  -6  -1  -2  483.25   33.50
  -6  -1  -2  483.25   28.60
   6   1   2  511.85   34.70
   6   1   2  550.84   35.80
   6   1   2  531.65   32.80
   6   1   2  515.05   32.10
  -7  -1  -2  184.88   24.70
  -7  -1  -2  203.08   20.40
  -7  -1  -2  189.28   23.10
  -7  -1  -2  166.28   21.20
   7   1   2  137.19   20.60
   7   1   2  207.18   28.50
   7   1   2  193.48   24.60
   7   1   2  207.98   25.20
   7   1   2  235.68   26.90
   7   1   2  196.58   23.70
  -8  -1  -2   20.20   11.60
  -8  -1  -2   -0.40   10.80
  -8  -1  -2   -3.20    9.20
  -8  -1  -2   -4.70    8.70
   8   1   2    2.70   11.70
   8   1   2    5.80   12.90
   8   1   2   16.20   12.40
   8   1   2   14.50   11.80
   8   1   2    3.90   10.50
   8   1   2   16.20   11.60
  -9  -1  -2   -1.00   13.20
   9   1   2    9.00   16.90
   9   1   2   58.99   16.70
   9   1   2   43.40   17.30
   9   1   2   48.20   21.20
   9   1   2   28.60   15.50
  10   1   2   40.10   20.80
  10   1   2    7.10   17.80
  10   1   2   28.50   24.00
  10   1   2   17.50   19.40
  10  -2  -2    3.70   21.40
  10  -2  -2   16.10   20.00
  10  -2  -2  -24.80   21.60
 -10   2   2  -16.60   22.70
   9  -2  -2   21.00   17.10
   9  -2  -2   70.39   21.80
   9  -2  -2   49.90   21.60
  -9   2   2   37.90   19.60
  -9   2   2   -6.70   18.60
   8  -2  -2    4.50   14.10
   8  -2  -2   26.30   14.00
   8  -2  -2    7.70   13.50
  -8   2   2    6.60   15.30
  -8   2   2   13.20   10.70
  -8   2   2   29.00   26.90
   7  -2  -2   -4.00   11.60
   7  -2  -2  -18.50   11.30
   7  -2  -2    1.80   10.80
   7  -2  -2   -6.20   14.40
  -7   2   2   -5.40    7.40
  -7   2   2   12.00   10.70
   6  -2  -2   15.80   11.20
   6  -2  -2   25.00   10.30
   6  -2  -2   11.90    9.50
   6  -2  -2   19.50   10.40
   6  -2  -2   21.20    8.50
  -6   2   2    5.80    5.80
  -6   2   2   13.00    9.60
  -6   2   2   16.10    5.90
  -6   2   2   16.30    6.30
  -6   2   2   16.80    8.00
  -6   2   2   30.10    7.60
  -6   2   2    7.50    3.90
  -6   2   2   10.50    4.30
  -6   2   2    7.10    9.60
   5  -2  -2   25.40   11.70
   5  -2  -2   12.70    7.50
   5  -2  -2   27.60    8.80
   5  -2  -2   28.70   10.00
   5  -2  -2   27.50    9.10
   5  -2  -2   19.20    8.40
  -5   2   2   27.10    5.80
  -5   2   2   18.00    8.10
  -5   2   2   14.20   10.40
  -5   2   2   16.50    8.30
  -5   2   2   18.30    6.20
  -5   2   2   12.90    4.90
  -5   2   2   29.00    7.10
  -5   2   2   20.40    4.90
  -5   2   2   33.70    6.00
   4  -2  -2  153.78   13.60
   4  -2  -2  145.59   14.60
   4  -2  -2  148.39   18.60
   4  -2  -2  134.09   13.70
   4  -2  -2  135.99   18.30
   4  -2  -2  177.28   16.20
  -4   2   2  145.49   10.40
  -4   2   2  142.79   10.80
  -4   2   2  148.19   18.70
  -4   2   2  134.19   16.30
  -4   2   2  123.49   11.70
  -4   2   2  130.79   10.20
  -4   2   2  148.19   13.50
  -4   2   2  155.68   11.40
  -4   2   2  152.58   18.40
  -4   2   2  131.99   12.60
   3  -2  -2  269.67   16.70
   3  -2  -2  282.37   11.70
   3  -2  -2  302.17   16.40
   3  -2  -2  262.17   18.40
   3  -2  -2  254.77   19.10
   3  -2  -2  266.17   12.30
   3  -2  -2  304.27   20.40
  -3   2   2  268.77   15.20
  -3   2   2  288.97   15.40
  -3   2   2  271.47   14.90
  -3   2   2  287.97   15.20
  -3   2   2  301.77   16.20
  -3   2   2  242.38   18.20
  -3   2   2  273.67   18.10
  -3   2   2  288.07   20.20
  -3   2   2  265.57   19.20
  -3   2   2  318.57   17.80
  -3   2   2  283.17   16.10
   2  -2  -2 1364.66   48.20
   2  -2  -2 1369.06   50.89
   2  -2  -2 1337.37   53.69
   2  -2  -2 1321.27   54.19
   2  -2  -2 1360.56   50.19
   2  -2  -2 1348.37   49.00
   2  -2  -2 1375.76   49.60
  -2   2   2 1383.16   51.49
  -2   2   2 1312.37   49.60
  -2   2   2 1340.37   53.79
  -2   2   2 1347.87   50.59
  -2   2   2 1403.06   50.69
  -2   2   2 1370.16   54.29
  -2   2   2 1421.46   53.19
  -2   2   2 1391.76   48.20
  -2   2   2 1313.67   51.09
   1  -2  -2 2225.98   79.19
   1  -2  -2 2263.17   79.29
   1  -2  -2 2270.67   78.29
   1  -2  -2 2192.18   78.09
   1  -2  -2 2245.88   78.59
   1  -2  -2 2285.27   81.19
   1  -2  -2 2178.78   73.49
  -1   2   2 2227.98   78.89
  -1   2   2 2236.68   78.19
  -1   2   2 2366.36   82.39
  -1   2   2 2202.58   78.49
  -1   2   2 2232.18   79.69
  -1   2   2 2306.17   78.99
  -1   2   2 2305.67   79.99
   0  -2  -2 4166.98  140.89
   0  -2  -2 4144.39  139.79
   0  -2  -2 4204.68  139.69
   0  -2  -2 4294.37  140.59
   0  -2  -2 4216.28  141.59
   0  -2  -2 4136.09  138.19
   0  -2  -2 4080.49  137.19
   0   2   2 4363.36  140.69
   0   2   2 4235.78  141.09
   0   2   2 4057.69  142.59
   0   2   2 4165.88  140.89
   0   2   2 4081.09  138.19
  -1  -2  -2 1280.77   48.00
  -1  -2  -2 1310.17   43.80
  -1  -2  -2 1263.07   50.09
  -1  -2  -2 1264.57   46.80
  -1  -2  -2 1303.17   48.00
  -1  -2  -2 1318.47   47.80
   1   2   2 1276.77   49.60
   1   2   2 1237.88   53.59
   1   2   2 1290.07   47.80
   1   2   2 1320.27   48.00
   1   2   2 1267.67   45.80
   1   2   2 1263.17   46.60
   1   2   2 1270.77   43.80
  -2  -2  -2 8169.68  269.77
  -2  -2  -2 8171.28  270.77
  -2  -2  -2 8020.20  262.67
  -2  -2  -2 8018.80  267.27
  -2  -2  -2 8157.08  266.47
  -2  -2  -2 8182.78  264.17
  -2  -2  -2 8162.98  271.57
  -2  -2  -2 8089.89  262.77
  -2  -2  -2 8100.49  265.37
   2   2   2 8138.09  270.17
   2   2   2 8257.17  270.77
   2   2   2 8262.87  270.77
   2   2   2 8338.37  264.77
   2   2   2 8049.59  262.27
   2   2   2 8091.09  266.97
   2   2   2 8016.90  263.87
   2   2   2 8230.78  266.97
  -3  -2  -2  815.22   38.30
  -3  -2  -2  830.12   31.80
  -3  -2  -2  810.52   32.40
  -3  -2  -2  847.62   31.20
  -3  -2  -2  856.61   39.70
  -3  -2  -2  831.12   39.00
  -3  -2  -2  842.92   34.40
  -3  -2  -2  804.32   36.60
  -3  -2  -2  836.32   34.40
  -3  -2  -2  835.92   35.20
   3   2   2  872.01   38.30
   3   2   2  848.92   33.90
   3   2   2  826.02   33.90
   3   2   2  825.32   38.80
   3   2   2  857.91   36.20
   3   2   2  910.71   40.40
  -4  -2  -2  621.04   34.30
  -4  -2  -2  556.34   28.90
  -4  -2  -2  587.94   28.70
  -4  -2  -2  564.54   28.60
  -4  -2  -2  535.75   31.70
  -4  -2  -2  583.54   30.30
  -4  -2  -2  557.74   31.90
  -4  -2  -2  564.14   25.00
  -4  -2  -2  593.14   26.40
  -4  -2  -2  593.94   24.00
  -4  -2  -2  567.64   23.00
   4   2   2  615.44   31.10
   4   2   2  578.84   32.70
   4   2   2  581.24   28.90
   4   2   2  572.64   29.80
   4   2   2  579.84   25.50
   4   2   2  634.14   34.50
   4   2   2  548.55   27.90
  -5  -2  -2  780.02   28.80
  -5  -2  -2  751.12   39.90
  -5  -2  -2  683.13   36.90
  -5  -2  -2  731.83   41.10
  -5  -2  -2  802.12   33.60
  -5  -2  -2  768.92   29.60
  -5  -2  -2  699.43   37.10
  -5  -2  -2  722.93   37.00
  -5  -2  -2  716.53   31.90
  -5  -2  -2  699.03   41.90
   5   2   2  805.72   43.00
   5   2   2  765.52   38.60
   5   2   2  784.72   31.70
   5   2   2  758.92   37.20
   5   2   2  770.82   42.20
   5   2   2  767.52   37.40
  -6  -2  -2  124.99   18.50
  -6  -2  -2  152.98   13.70
  -6  -2  -2  143.49    9.50
  -6  -2  -2  136.59   18.90
  -6  -2  -2  143.49   21.30
  -6  -2  -2  131.19   18.50
  -6  -2  -2  120.69   10.70
  -6  -2  -2  182.48   22.50
  -6  -2  -2  129.89    8.80
   6   2   2  208.18   25.00
   6   2   2  164.58   23.50
   6   2   2  161.68   19.70
   6   2   2  133.29   10.50
   6   2   2  140.29   18.90
   6   2   2  125.09   16.80
  -7  -2  -2  233.18   21.40
  -7  -2  -2  243.68   19.00
  -7  -2  -2  245.08   23.60
  -7  -2  -2  241.78   22.90
   7   2   2  251.87   23.60
   7   2   2  200.28   27.80
   7   2   2  227.58   28.70
   7   2   2  286.17   24.40
   7   2   2  226.18   26.20
  -8  -2  -2   18.30   12.30
  -8  -2  -2   -4.60   11.70
  -8  -2  -2   -4.50    9.90
   8   2   2   15.10   13.10
   8   2   2    0.80   10.30
   8   2   2  -11.50    9.00
   8   2   2    4.00   11.80
  -9  -2  -2    8.00   14.60
   9   2   2    2.00   12.40
   9   2   2   -2.70   14.00
   9   2   2   24.70   17.10
  10   2   2   49.70   21.40
  10   2   2   -5.80   16.20
  10   2   2   38.60   22.60
  10  -3  -2  -12.10   18.50
  10  -3  -2  -48.80   21.20
  10  -3  -2   -2.90   20.70
 -10   3   2   24.40   25.50
   9  -3  -2   24.60   16.90
   9  -3  -2    9.10   21.50
  -9   3   2   -5.80   18.50
  -9   3   2  -16.10   17.10
   8  -3  -2   -5.30   12.00
   8  -3  -2    9.30   15.50
   8  -3  -2   -9.00   12.80
  -8   3   2   -5.40   12.60
   7  -3  -2   32.80   13.90
   7  -3  -2    9.00   11.10
   7  -3  -2   53.19   17.70
   7  -3  -2    2.30   11.40
  -7   3   2   13.70   10.20
  -7   3   2   16.90    9.10
   6  -3  -2   11.10    9.60
   6  -3  -2    9.90   11.50
   6  -3  -2   23.00   11.60
   6  -3  -2   14.50    9.30
  -6   3   2   23.10    5.40
  -6   3   2   22.60    8.50
  -6   3   2   18.90    8.30
  -6   3   2   22.70   11.10
  -6   3   2    6.70    8.30
  -6   3   2   22.30    7.50
  -6   3   2   11.00   10.00
   5  -3  -2   -2.50    6.50
   5  -3  -2   14.80    8.50
   5  -3  -2   -5.10    6.20
   5  -3  -2   -0.10    8.00
   5  -3  -2   -2.80    6.90
  -5   3   2   -2.60    3.90
  -5   3   2   -6.70    6.50
  -5   3   2    8.20    8.70
  -5   3   2   -1.20    4.90
  -5   3   2    7.20    6.80
  -5   3   2   -2.60    4.80
  -5   3   2    5.80    3.50
  -5   3   2    6.90    4.70
  -5   3   2    4.10    6.40
   4  -3  -2  100.49   15.70
   4  -3  -2   85.69   13.50
   4  -3  -2  124.19   18.00
   4  -3  -2  115.49   12.80
   4  -3  -2  118.19   12.00
  -4   3   2  121.69   18.50
  -4   3   2  114.39   16.50
  -4   3   2  111.59   11.10
  -4   3   2  110.39   10.20
  -4   3   2  118.79   11.00
  -4   3   2  117.59   13.20
  -4   3   2  125.99   14.10
  -4   3   2   89.09   14.70
  -4   3   2  138.89   16.70
   3  -3  -2  140.99   11.80
   3  -3  -2  153.48   11.50
   3  -3  -2  129.69    9.70
   3  -3  -2  141.89   14.30
   3  -3  -2  137.09    9.60
   3  -3  -2  155.68   14.90
   3  -3  -2  142.79   11.10
   3  -3  -2  154.68   15.20
  -3   3   2  130.69   15.50
  -3   3   2  131.99   11.30
  -3   3   2  134.09   15.00
  -3   3   2  151.88   13.30
  -3   3   2  146.69   17.50
  -3   3   2  141.49   16.80
  -3   3   2  149.69   13.50
  -3   3   2  131.09   11.50
  -3   3   2  153.38   11.90
   2  -3  -2 2497.35   92.79
   2  -3  -2 2565.24   90.19
   2  -3  -2 2577.04   92.39
   2  -3  -2 2559.94   89.89
   2  -3  -2 2595.14   89.19
   2  -3  -2 2541.55   88.79
   2  -3  -2 2479.55   93.59
   2  -3  -2 2575.84   89.89
  -2   3   2 2543.25   91.59
  -2   3   2 2519.05   88.79
  -2   3   2 2537.75   90.39
  -2   3   2 2458.05   91.49
  -2   3   2 2489.15   93.09
  -2   3   2 2556.64   92.99
  -2   3   2 2554.84   90.79
   1  -3  -2    5.70    3.70
   1  -3  -2   11.50    4.30
   1  -3  -2    3.80    4.50
   1  -3  -2   18.60    4.90
   1  -3  -2   19.90    4.70
   1  -3  -2   13.10    4.50
   1  -3  -2   15.20    5.00
  -1   3   2   16.50    4.80
  -1   3   2    7.20    3.80
  -1   3   2    3.90    4.50
  -1   3   2   23.10    6.00
  -1   3   2   16.80    5.10
  -1   3   2   10.80    3.90
  -1   3   2   18.50    4.70
   0  -3  -2  315.97   16.70
   0  -3  -2  263.87   16.50
   0  -3  -2  321.17   17.00
   0  -3  -2  308.27   19.60
   0  -3  -2  298.57   13.30
   0  -3  -2  313.77   17.90
   0  -3  -2  300.37   15.80
   0   3   2  285.77   17.30
   0   3   2  289.87   17.20
   0   3   2  281.87   16.50
   0   3   2  316.47   16.10
   0   3   2  289.17   18.60
   0   3   2  289.17   13.50
  -1  -3  -2   20.40    7.40
  -1  -3  -2    8.60    4.40
  -1  -3  -2    7.60    4.10
  -1  -3  -2   10.20    4.60
  -1  -3  -2    4.00    2.60
   1   3   2    5.10    3.60
   1   3   2    7.90    4.90
   1   3   2    6.10    5.00
   1   3   2   12.80    4.30
   1   3   2   11.20    3.40
  -2  -3  -2 2890.11  102.49
  -2  -3  -2 2918.11  102.19
  -2  -3  -2 2862.11  107.09
  -2  -3  -2 2905.21   97.29
  -2  -3  -2 2820.22  104.69
  -2  -3  -2 2886.11   95.39
  -2  -3  -2 2844.02  100.49
   2   3   2 2865.01   94.89
   2   3   2 2874.01   99.39
   2   3   2 2927.71  105.89
   2   3   2 2922.01  103.79
   2   3   2 2909.11   97.49
   2   3   2 2902.01  102.09
   2   3   2 2868.11  100.69
   2   3   2 2906.21   93.69
  -3  -3  -2  235.58   17.50
  -3  -3  -2  241.18   14.20
  -3  -3  -2  227.58   15.70
  -3  -3  -2  243.48   19.40
  -3  -3  -2  209.48   13.20
  -3  -3  -2  226.98   18.90
  -3  -3  -2  218.28   12.70
  -3  -3  -2  203.88   13.60
  -3  -3  -2  228.68   14.90
   3   3   2  236.18   11.50
   3   3   2  233.48   16.00
   3   3   2  224.18   18.30
   3   3   2  229.48   17.90
   3   3   2  218.68   12.60
   3   3   2  245.98   15.30
  -4  -3  -2   93.39   11.60
  -4  -3  -2   89.09    6.00
  -4  -3  -2   97.09   12.00
  -4  -3  -2  115.99   13.30
  -4  -3  -2   89.99    8.80
  -4  -3  -2   81.69   12.30
  -4  -3  -2   79.89   16.00
  -4  -3  -2  113.19   19.10
  -4  -3  -2   84.69   10.40
  -4  -3  -2   84.89    9.50
  -4  -3  -2  120.29   17.30
   4   3   2   70.79   10.20
   4   3   2   72.89   13.40
   4   3   2   80.59   12.20
   4   3   2   90.39   11.10
   4   3   2   69.09   13.00
  -5  -3  -2  169.48   21.90
  -5  -3  -2  176.68   15.80
  -5  -3  -2  158.98   22.50
  -5  -3  -2  177.58   14.80
  -5  -3  -2  187.48   13.00
  -5  -3  -2  176.88   11.30
  -5  -3  -2  179.28   16.20
  -5  -3  -2  207.28   13.10
  -5  -3  -2  157.68   22.00
   5   3   2  209.98   16.20
   5   3   2  168.58   14.00
   5   3   2  176.88   17.40
   5   3   2  196.68   19.40
   5   3   2  212.58   19.10
  -6  -3  -2   20.50    5.50
  -6  -3  -2   28.70   10.40
  -6  -3  -2   16.10    8.80
  -6  -3  -2   28.50   11.30
  -6  -3  -2   24.40   10.90
  -6  -3  -2   18.20   10.50
  -6  -3  -2   29.60    6.20
  -6  -3  -2   31.20    6.60
  -6  -3  -2   15.40    7.30
   6   3   2   24.60   11.00
   6   3   2   21.20    7.60
   6   3   2    1.70    9.30
   6   3   2   24.70    9.30
  -7  -3  -2  144.79   23.70
  -7  -3  -2  151.78   14.40
  -7  -3  -2   96.89   19.00
   7   3   2  116.39   22.80
   7   3   2  109.69   17.30
   7   3   2  109.39   18.40
  -8  -3  -2    0.10   11.10
  -8  -3  -2   13.50   13.00
  -8  -3  -2   -1.80   12.10
   8   3   2   10.60   11.10
   8   3   2   12.90   14.30
   8   3   2    0.00    9.40
  -9  -3  -2    5.30   13.90
   9   3   2   16.90   14.60
   9   3   2   14.40   18.50
   9   3   2   22.80   17.70
 -10  -3  -2   -1.40   18.80
  10   3   2    0.60   14.50
  10   3   2   -3.40   19.10
  10  -4  -2   13.50   21.80
  10  -4  -2    8.40   22.50
  10  -4  -2  -14.70   19.30
 -10   4   2   47.20   26.30
   9  -4  -2   11.20   20.00
   9  -4  -2   13.90   19.50
   9  -4  -2   21.00   20.70
  -9   4   2   20.20   24.30
  -9   4   2    5.90   17.70
   8  -4  -2   -0.40   14.40
   8  -4  -2   17.30   14.60
  -8   4   2   20.20   17.60
  -8   4   2    1.90   14.60
   7  -4  -2    5.60   12.60
   7  -4  -2   12.80   15.00
   7  -4  -2   15.00   10.10
  -7   4   2   30.40   12.60
  -7   4   2   30.10   17.70
   6  -4  -2   26.20   14.20
   6  -4  -2   11.80   10.20
   6  -4  -2   14.70   10.60
   6  -4  -2   12.70   11.40
  -6   4   2   28.60   14.00
  -6   4   2   12.60    8.50
  -6   4   2   24.60    6.60
  -6   4   2   31.50    8.90
   5  -4  -2   -2.00    5.90
   5  -4  -2   -3.10    7.80
   5  -4  -2   20.20   10.00
   5  -4  -2    0.40    6.40
   5  -4  -2   12.30    9.10
  -5   4   2    6.90    6.80
  -5   4   2    4.10    7.00
  -5   4   2   12.40   10.20
  -5   4   2   10.20    7.40
  -5   4   2   -0.40    4.70
  -5   4   2    2.00    5.90
  -5   4   2    3.10    5.10
   4  -4  -2  211.48   20.50
   4  -4  -2  229.18   16.20
   4  -4  -2  206.58   19.40
   4  -4  -2  226.58   15.60
   4  -4  -2  227.68   12.20
   4  -4  -2  209.28   11.70
   4  -4  -2  220.08   20.20
   4  -4  -2  230.88   15.90
  -4   4   2  240.68   16.40
  -4   4   2  233.18   21.00
  -4   4   2  244.68   21.60
  -4   4   2  173.58   17.70
  -4   4   2  237.08   17.30
  -4   4   2  240.58   18.40
  -4   4   2  245.08   22.40
  -4   4   2  213.18   19.00
  -4   4   2  218.28   14.90
   3  -4  -2  518.95   30.60
   3  -4  -2  552.54   31.90
   3  -4  -2  546.35   25.60
   3  -4  -2  545.75   25.60
   3  -4  -2  518.85   31.80
   3  -4  -2  566.54   27.40
   3  -4  -2  550.84   25.40
   3  -4  -2  583.14   31.40
   3  -4  -2  537.95   26.00
  -3   4   2  495.15   29.40
  -3   4   2  541.45   25.30
  -3   4   2  544.65   27.60
  -3   4   2  473.25   29.40
  -3   4   2  528.65   34.00
  -3   4   2  532.15   28.90
  -3   4   2  571.04   28.80
  -3   4   2  508.65   34.70
   2  -4  -2 1362.76   55.89
   2  -4  -2 1357.76   51.59
   2  -4  -2 1334.07   53.19
   2  -4  -2 1379.16   54.79
   2  -4  -2 1382.56   55.19
   2  -4  -2 1345.57   56.49
   2  -4  -2 1339.87   54.09
   2  -4  -2 1361.96   57.19
  -2   4   2 1381.26   51.59
  -2   4   2 1326.87   55.89
  -2   4   2 1359.26   57.49
  -2   4   2 1357.26   56.79
  -2   4   2 1361.06   54.89
  -2   4   2 1354.96   55.29
  -2   4   2 1305.27   54.59
   1  -4  -2  281.87   16.20
   1  -4  -2  269.67   15.70
   1  -4  -2  284.57   20.20
   1  -4  -2  289.97   18.40
   1  -4  -2  289.97   18.20
   1  -4  -2  279.17   17.90
   1  -4  -2  297.87   18.30
   1  -4  -2  302.67   19.50
  -1   4   2  286.37   16.60
  -1   4   2  274.67   18.20
  -1   4   2  264.17   20.00
  -1   4   2  269.67   18.70
  -1   4   2  257.97   17.50
  -1   4   2  302.47   18.60
   0  -4  -2   14.60    6.20
   0  -4  -2    6.40    4.20
   0  -4  -2    0.50    4.10
   0  -4  -2    8.50    4.40
   0  -4  -2    7.00    2.80
   0   4   2    4.70    5.30
   0   4   2    3.90    2.90
   0   4   2    6.50    4.60
   0   4   2   -3.00    3.10
   0   4   2    0.40    3.70
  -1  -4  -2   94.49   12.10
  -1  -4  -2   75.29   13.40
  -1  -4  -2   95.09   12.40
  -1  -4  -2   85.19    9.20
   1   4   2   72.59   10.70
   1   4   2   63.79    9.50
   1   4   2   83.29   11.40
   1   4   2   83.29    9.70
   1   4   2   87.89   12.80
   1   4   2   57.39    7.70
  -2  -4  -2  360.76   23.30
  -2  -4  -2  403.96   22.90
  -2  -4  -2  369.46   18.60
  -2  -4  -2  368.56   26.20
  -2  -4  -2  366.36   22.30
   2   4   2  388.86   15.90
   2   4   2  365.26   24.90
   2   4   2  351.56   18.80
   2   4   2  390.16   22.30
   2   4   2  369.86   22.30
   2   4   2  384.76   21.90
   2   4   2  350.76   14.60
   2   4   2  382.06   20.50
  -3  -4  -2 2554.44   94.79
  -3  -4  -2 2600.54   90.29
  -3  -4  -2 2253.67   98.49
  -3  -4  -2 2614.44  103.69
  -3  -4  -2 2687.63   96.59
  -3  -4  -2 2518.15   97.19
  -3  -4  -2 2507.65   89.39
   3   4   2 2663.13   90.79
   3   4   2 2611.54   95.29
   3   4   2 2661.33  100.89
   3   4   2 2581.74   98.09
   3   4   2 2579.64   91.99
  -4  -4  -2  413.76   23.20
  -4  -4  -2  361.56   24.30
  -4  -4  -2  384.96   28.60
  -4  -4  -2  451.15   30.70
  -4  -4  -2  396.36   21.60
  -4  -4  -2  398.66   24.90
  -4  -4  -2  407.56   21.50
  -4  -4  -2  384.46   27.00
  -4  -4  -2  413.16   23.60
   4   4   2  423.56   17.80
   4   4   2  404.66   25.40
   4   4   2  414.36   20.50
   4   4   2  408.96   26.80
   4   4   2  427.86   28.20
   4   4   2  416.26   24.70
  -5  -4  -2   71.29   11.70
  -5  -4  -2   60.39   10.30
  -5  -4  -2   67.99   12.80
  -5  -4  -2   68.29   16.30
  -5  -4  -2   63.49    9.80
  -5  -4  -2   54.09   11.20
  -5  -4  -2   51.59    9.10
   5   4   2   54.79   14.20
   5   4   2   74.99   13.80
   5   4   2   53.49   10.70
   5   4   2   52.69   12.10
   5   4   2   63.89   10.60
  -6  -4  -2   -2.70    3.10
  -6  -4  -2    5.00    6.60
  -6  -4  -2    2.00   11.30
  -6  -4  -2   -5.80    8.70
  -6  -4  -2   -1.50    3.90
  -6  -4  -2   -7.90    6.10
  -6  -4  -2    0.30    5.70
  -6  -4  -2   -0.20    7.40
  -6  -4  -2  -14.00    9.50
  -6  -4  -2   13.60   11.00
   6   4   2    5.40    7.30
   6   4   2   -6.50    8.40
   6   4   2    1.70    8.60
   6   4   2   -3.20    7.50
   6   4   2    0.80   10.90
  -7  -4  -2   58.09   17.20
  -7  -4  -2   65.39   13.10
  -7  -4  -2   77.69   17.90
   7   4   2   22.90   14.30
   7   4   2   52.19   18.80
  -8  -4  -2   17.40   13.10
   8   4   2   12.20   12.40
   8   4   2    4.10   12.00
   8   4   2   -2.90   11.20
  -9  -4  -2    5.70   14.40
   9   4   2   11.20   15.80
   9   4   2   11.50   18.10
   9   4   2   20.20   15.60
 -10  -4  -2   21.20   21.60
  10   4   2    2.80   16.60
  10   4   2    4.90   18.00
   9  -5  -2   41.30   22.00
   9  -5  -2    6.50   21.90
   9  -5  -2   -8.40   15.30
  -9   5   2   19.80   21.10
  -9   5   2  -34.50   22.00
   8  -5  -2   -0.50   16.50
   8  -5  -2   40.10   18.70
   8  -5  -2   35.50   18.90
  -8   5   2   40.00   17.90
  -8   5   2   18.20   18.20
   7  -5  -2   31.80   14.60
   7  -5  -2   47.30   16.10
   7  -5  -2   46.40   14.80
  -7   5   2   37.80   20.30
  -7   5   2   40.50   17.50
   6  -5  -2  143.49   25.20
   6  -5  -2  119.49   22.60
   6  -5  -2  137.59   23.40
   6  -5  -2  119.59   17.50
  -6   5   2  117.99   17.20
  -6   5   2  103.59   20.40
  -6   5   2   84.09   12.00
   5  -5  -2  -23.10    8.20
   5  -5  -2    5.80    7.00
   5  -5  -2   -5.50    8.80
   5  -5  -2   13.00   10.30
  -5   5   2    7.70    9.90
  -5   5   2   -2.60   10.50
  -5   5   2   10.40    8.50
  -5   5   2   -7.30    8.80
  -5   5   2   -3.60    4.40
  -5   5   2    5.30    6.50
   4  -5  -2   38.00    8.40
   4  -5  -2   23.80   11.20
   4  -5  -2   30.80    7.50
   4  -5  -2   42.40    7.00
   4  -5  -2   33.20    7.20
   4  -5  -2   26.10    7.60
   4  -5  -2   48.50   12.70
  -4   5   2   27.90    9.00
  -4   5   2   26.60    7.10
  -4   5   2   48.30    7.60
  -4   5   2   34.10   10.70
  -4   5   2   12.90    7.80
  -4   5   2   26.90   10.60
  -4   5   2   36.20   10.00
   3  -5  -2   56.99   11.10
   3  -5  -2   61.49    9.90
   3  -5  -2   51.19    8.30
   3  -5  -2   59.19   12.50
   3  -5  -2   42.30    8.70
   3  -5  -2   52.19   11.60
   3  -5  -2   49.20    9.60
   3  -5  -2   50.79    8.70
  -3   5   2   41.40   10.90
  -3   5   2   39.90    8.80
  -3   5   2   45.40   10.20
  -3   5   2   49.20    8.20
  -3   5   2   56.09   11.70
  -3   5   2   53.89   10.10
   2  -5  -2  352.26   23.80
   2  -5  -2  369.66   22.40
   2  -5  -2  374.26   19.70
   2  -5  -2  374.76   24.50
   2  -5  -2  339.17   23.70
   2  -5  -2  369.56   22.90
   2  -5  -2  360.86   22.00
   2  -5  -2  390.66   25.70
  -2   5   2  373.66   23.30
  -2   5   2  392.16   25.40
  -2   5   2  366.26   26.20
  -2   5   2  386.06   23.60
  -2   5   2  344.67   23.00
  -2   5   2  382.86   28.30
   1  -5  -2  128.09   18.70
   1  -5  -2  156.08   13.40
   1  -5  -2  164.58   19.90
   1  -5  -2  232.98   23.10
   1  -5  -2  141.49   17.20
   1  -5  -2  137.59   14.20
   1  -5  -2  159.88   13.60
   1  -5  -2  160.28   15.80
  -1   5   2  145.49   17.40
  -1   5   2  145.99   16.60
  -1   5   2  166.68   14.60
  -1   5   2  172.98   19.70
  -1   5   2  177.88   16.10
  -1   5   2  206.28   23.90
   0  -5  -2   70.49   11.80
   0  -5  -2   68.29   10.50
   0  -5  -2   81.29   15.10
   0  -5  -2   57.69   10.30
   0  -5  -2   60.49    9.90
   0   5   2   61.09   11.40
   0   5   2   87.89   12.60
   0   5   2   75.99   14.70
   0   5   2   54.49    6.70
   0   5   2   66.39    9.30
   0   5   2   52.89    9.60
  -1  -5  -2  624.94   37.70
  -1  -5  -2  582.54   31.60
  -1  -5  -2  581.24   32.40
  -1  -5  -2  689.63   34.10
  -1  -5  -2  559.74   30.80
   1   5   2  566.04   31.90
   1   5   2  607.34   29.60
   1   5   2  624.24   31.70
   1   5   2  612.24   21.80
   1   5   2  612.24   29.40
   1   5   2  699.03   34.30
   1   5   2  598.54   36.00
  -2  -5  -2  131.39   16.20
  -2  -5  -2  144.19   16.70
  -2  -5  -2  116.59   14.30
  -2  -5  -2  118.89   11.30
  -2  -5  -2  120.69   19.30
   2   5   2  155.18   14.00
   2   5   2  111.89   14.90
   2   5   2  121.49   12.30
   2   5   2  152.78   20.20
   2   5   2  128.69   12.90
   2   5   2  115.29   11.80
   2   5   2   86.99   13.60
  -3  -5  -2  656.73   33.90
  -3  -5  -2  669.63   35.70
  -3  -5  -2  669.13   30.90
  -3  -5  -2  651.33   35.20
  -3  -5  -2  682.53   27.80
  -3  -5  -2  701.93   35.80
   3   5   2  672.33   31.90
   3   5   2  630.34   30.80
   3   5   2  647.84   35.10
   3   5   2  652.33   38.50
   3   5   2  695.33   36.80
   3   5   2  681.13   34.00
   3   5   2  647.04   25.10
  -4  -5  -2  823.92   40.60
  -4  -5  -2  743.23   47.10
  -4  -5  -2  839.52   42.20
  -4  -5  -2  881.81   35.70
  -4  -5  -2  835.62   37.50
  -4  -5  -2  825.72   40.00
  -4  -5  -2  795.62   43.50
  -4  -5  -2  754.12   45.80
   4   5   2  843.42   44.50
   4   5   2  869.91   37.60
   4   5   2  847.52   45.90
   4   5   2  855.71   34.20
   4   5   2  843.72   35.50
   4   5   2  949.60   43.10
   4   5   2  901.71   43.20
  -5  -5  -2  126.09   15.90
  -5  -5  -2   81.99   14.50
  -5  -5  -2   96.59   13.10
  -5  -5  -2  102.29   19.90
  -5  -5  -2  124.19   14.90
  -5  -5  -2   99.69   16.40
  -5  -5  -2  111.09   13.10
   5   5   2  115.09   13.00
   5   5   2   86.09   16.40
   5   5   2   98.89   17.50
   5   5   2   82.89   15.60
   5   5   2   86.89   15.00
  -6  -5  -2   13.50    8.10
  -6  -5  -2   13.00   10.00
  -6  -5  -2   17.40   11.90
  -6  -5  -2   13.10   11.80
  -6  -5  -2   12.80    8.20
  -6  -5  -2   11.60    8.10
   6   5   2   -6.10    8.50
   6   5   2   20.00    8.00
   6   5   2    7.70    9.90
   6   5   2    0.30    8.20
   6   5   2    9.20   13.50
  -7  -5  -2   26.30   15.40
  -7  -5  -2   58.59   17.10
  -7  -5  -2   38.60   15.00
   7   5   2   16.00   17.20
   7   5   2   64.49   18.50
   7   5   2   41.30   12.60
   7   5   2   63.89   14.20
   7   5   2   63.69   16.30
  -8  -5  -2   56.79   17.30
  -8  -5  -2   17.90   16.40
   8   5   2   22.10   15.10
   8   5   2   -3.70   11.10
  -9  -5  -2   -6.00   19.00
   9   5   2    2.50   16.40
   9   5   2    4.70   17.90
 -10  -5  -2  -12.80   20.10
  10   5   2   14.50   18.90
  10   5   2  -28.90   17.00
   9  -6  -2   18.70   21.20
   9  -6  -2   17.90   19.40
   9  -6  -2   15.80   20.20
  -9   6   2   19.50   23.00
  -9   6   2  -27.30   27.90
   8  -6  -2   18.00   16.90
   8  -6  -2   -4.60   16.80
   8  -6  -2  -14.30   14.30
  -8   6   2   10.80   21.20
  -8   6   2   -4.90   14.90
   7  -6  -2   18.50   15.60
   7  -6  -2   14.80   15.80
   7  -6  -2    9.10   14.40
  -7   6   2    0.00   13.00
   6  -6  -2  -14.50   10.10
   6  -6  -2    0.90   10.70
   6  -6  -2   -8.20   12.80
   6  -6  -2   -6.80   11.70
  -6   6   2   -8.80   14.90
  -6   6   2  -10.50    8.70
  -6   6   2    6.40   11.20
   5  -6  -2    0.60    9.00
   5  -6  -2   -0.10   11.00
   5  -6  -2    2.70    7.20
   5  -6  -2    8.40   10.50
  -5   6   2    8.20    7.30
  -5   6   2   -0.50   11.30
  -5   6   2    7.50    4.80
  -5   6   2   -0.40    7.60
  -5   6   2    7.20   10.40
  -5   6   2    2.80    9.40
   4  -6  -2   29.10    9.00
   4  -6  -2   41.80    8.70
   4  -6  -2    8.90   10.60
   4  -6  -2   24.00   11.80
   4  -6  -2   19.40    9.70
   4  -6  -2   40.20    7.80
   4  -6  -2   29.90    8.70
   4  -6  -2   27.70    8.00
   4  -6  -2   20.10   10.50
  -4   6   2   58.29    7.90
  -4   6   2   33.00   10.30
  -4   6   2   23.50    8.50
  -4   6   2   32.60    9.70
  -4   6   2   46.00   12.50
  -4   6   2   20.10   10.10
  -4   6   2    3.20    8.30
   3  -6  -2  207.28   17.40
   3  -6  -2  225.38   20.60
   3  -6  -2  259.97   19.30
   3  -6  -2  209.88   18.00
   3  -6  -2  210.68   14.90
   3  -6  -2  222.78   19.00
  -3   6   2  225.18   21.30
  -3   6   2  232.98   26.70
  -3   6   2  262.37   21.90
  -3   6   2  196.38   19.30
  -3   6   2  239.88   21.40
  -3   6   2  192.68   18.10
   2  -6  -2   24.40    8.10
   2  -6  -2   11.20    7.30
   2  -6  -2   17.80    7.90
   2  -6  -2   14.70    7.90
   2  -6  -2   28.50   10.20
   2  -6  -2   14.60    7.80
   2  -6  -2   27.30    7.00
   2  -6  -2   19.20    6.00
  -2   6   2   15.90    9.10
  -2   6   2    3.30    7.10
  -2   6   2   15.70    7.10
  -2   6   2   23.90    9.30
  -2   6   2   32.10   10.90
  -2   6   2    1.40    5.40
   1  -6  -2   35.30   12.70
   1  -6  -2   69.69   11.10
   1  -6  -2   73.99   12.30
   1  -6  -2   49.50    9.00
   1  -6  -2   49.99   10.10
   1  -6  -2   48.30   11.10
  -1   6   2   37.30   11.10
  -1   6   2   55.79    9.40
  -1   6   2   50.59   14.80
  -1   6   2   43.70   10.90
  -1   6   2   70.29   13.20
   0  -6  -2  139.69   24.80
   0  -6  -2  164.98   15.00
   0  -6  -2  154.08   18.60
   0  -6  -2  138.09   16.60
   0  -6  -2  141.49   13.50
   0  -6  -2  182.58   24.20
   0   6   2  158.08   21.60
   0   6   2  142.59   22.10
   0   6   2  141.39   12.20
   0   6   2  166.68   15.20
   0   6   2  175.88   15.90
   0   6   2  183.38   21.30
  -1  -6  -2   39.00    9.90
  -1  -6  -2   72.09   11.50
  -1  -6  -2   75.69   13.60
  -1  -6  -2   79.19   16.30
  -1  -6  -2   49.90   13.80
   1   6   2   57.89    5.50
   1   6   2   39.30    9.80
   1   6   2   57.49   10.80
   1   6   2   65.09    9.60
   1   6   2   55.69   15.90
   1   6   2   85.39   15.50
   1   6   2   78.69   14.90
   1   6   2   63.09   14.30
  -2  -6  -2   20.30   12.30
  -2  -6  -2    4.00    7.10
  -2  -6  -2    7.20    6.80
  -2  -6  -2   13.60    7.40
  -2  -6  -2   17.10    6.60
   2   6   2    7.10    7.40
   2   6   2   -5.30    9.00
   2   6   2   22.50    8.60
   2   6   2    8.50    5.90
   2   6   2   13.10    6.90
   2   6   2    5.50    4.20
   2   6   2   10.70    6.40
  -3  -6  -2  100.29   12.60
  -3  -6  -2   89.79   16.40
  -3  -6  -2  105.69   15.90
  -3  -6  -2   92.69   13.60
  -3  -6  -2  113.49   15.60
  -3  -6  -2   95.19   19.20
   3   6   2   97.29   13.50
   3   6   2  110.99   19.20
   3   6   2   97.19   12.70
   3   6   2  112.99   16.00
   3   6   2   87.79   14.10
   3   6   2  108.99    5.60
   3   6   2   91.69   14.60
  -4  -6  -2   75.59   13.90
  -4  -6  -2   98.09   19.90
  -4  -6  -2   81.29   22.00
  -4  -6  -2   87.19    8.80
  -4  -6  -2  105.39   14.90
  -4  -6  -2   75.89   11.70
  -4  -6  -2  104.79   16.60
   4   6   2   85.89   11.50
   4   6   2   96.89   19.00
   4   6   2   84.89    7.90
   4   6   2   82.29   14.70
   4   6   2   67.69   14.10
   4   6   2   99.49   14.40
  -5  -6  -2  342.97   28.30
  -5  -6  -2  363.76   34.70
  -5  -6  -2  386.46   24.20
  -5  -6  -2  310.07   25.90
  -5  -6  -2  388.56   28.10
  -5  -6  -2  365.06   26.20
   5   6   2  361.56   29.60
   5   6   2  399.36   29.00
   5   6   2  347.37   31.40
   5   6   2  381.56   19.30
   5   6   2  382.86   20.20
   5   6   2  338.87   27.20
  -6  -6  -2   56.39   17.30
  -6  -6  -2   56.09   19.80
  -6  -6  -2   62.89   14.50
  -6  -6  -2   60.99   13.20
  -6  -6  -2   50.89   13.50
   6   6   2   65.79   15.40
   6   6   2   83.89   18.30
   6   6   2   64.79   19.60
   6   6   2   80.49   12.80
   6   6   2   48.80   14.30
  -7  -6  -2   20.70   15.80
  -7  -6  -2   -9.00    8.90
  -7  -6  -2    2.30   15.70
   7   6   2  -13.40    9.50
   7   6   2   -3.00    9.70
   7   6   2  -16.20   10.20
  -8  -6  -2   -8.40   17.60
  -8  -6  -2   -9.20   17.00
   8   6   2   15.20   14.50
   8   6   2    8.30   13.20
  -9  -6  -2   16.90   22.50
   9   6   2   54.09   21.20
   9   6   2    8.10   21.20
 -10  -6  -2   32.10   27.70
  10   6   2    1.10   22.30
  10   6   2   12.10   17.70
   9  -7  -2    7.20   23.70
   9  -7  -2  -15.00   18.90
   9  -7  -2  -14.90   21.50
  -9   7   2   11.20   26.20
  -9   7   2  -25.90   26.90
   8  -7  -2    4.80   19.10
   8  -7  -2   23.40   20.30
   8  -7  -2   -4.50   19.80
  -8   7   2   -2.10   18.20
  -8   7   2   34.90   28.30
  -7   7   2   -1.40   18.40
  -7   7   2   12.10   13.50
   6  -7  -2   20.10   14.20
   6  -7  -2   -5.90   11.70
   6  -7  -2    5.00   12.50
  -6   7   2   23.40   11.60
  -6   7   2    4.50   13.10
  -6   7   2   16.50   13.20
   5  -7  -2    9.20   13.40
   5  -7  -2    4.40   11.90
   5  -7  -2    2.90    9.60
   5  -7  -2  -26.20   12.60
  -5   7   2   -2.30    7.50
  -5   7   2    9.80   13.10
  -5   7   2   21.00   15.60
  -5   7   2    2.50   14.40
  -5   7   2   30.30   12.30
  -5   7   2   -3.60    9.90
   4  -7  -2   -1.50    7.60
   4  -7  -2   -0.30    9.40
   4  -7  -2   12.50   10.60
   4  -7  -2    7.40    8.00
   4  -7  -2    9.00    7.00
   4  -7  -2   10.50    8.90
   4  -7  -2   17.50    9.40
  -4   7   2   -6.90    8.70
  -4   7   2   -3.20    8.30
  -4   7   2    4.70   12.80
  -4   7   2    1.30   10.60
  -4   7   2    4.30    7.70
  -4   7   2    3.70   10.40
   3  -7  -2  153.98   22.30
   3  -7  -2  121.89   12.40
   3  -7  -2  131.79   17.90
   3  -7  -2  144.59   17.80
   3  -7  -2  142.39   18.40
   3  -7  -2  157.48   21.50
   3  -7  -2  105.29   16.80
   3  -7  -2  103.49   19.50
  -3   7   2  126.99   18.40
  -3   7   2  168.08   20.80
  -3   7   2  126.09   22.30
  -3   7   2  119.99   18.40
  -3   7   2  142.29   20.10
  -3   7   2  164.68   24.70
   2  -7  -2   10.20    9.60
   2  -7  -2   16.80    8.40
   2  -7  -2    2.20    9.40
   2  -7  -2    8.70    8.20
   2  -7  -2   11.90    7.10
   2  -7  -2    0.10    6.40
   2  -7  -2   15.60    6.40
  -2   7   2   15.90   11.30
  -2   7   2    0.40    9.90
  -2   7   2   10.60    8.00
  -2   7   2    2.60    7.70
  -2   7   2   28.60    9.70
  -2   7   2    9.30    8.00
  -2   7   2    6.40    8.50
   1  -7  -2   -0.60    5.90
   1  -7  -2   -0.50    7.80
   1  -7  -2   13.50    9.70
   1  -7  -2   -8.00    8.10
   1  -7  -2   -9.10    4.50
   1  -7  -2   -5.00    6.60
   1  -7  -2    4.70    8.20
  -1   7   2   -1.40    5.90
  -1   7   2   -8.60    5.50
  -1   7   2   -5.60    6.80
  -1   7   2   -3.40    9.00
  -1   7   2   -8.70    7.80
  -1   7   2   -3.30    6.20
  -1   7   2    7.70    6.60
   0  -7  -2 1231.88   58.19
   0  -7  -2 1217.08   54.79
   0  -7  -2 1261.57   64.59
   0  -7  -2 1259.07   59.09
   0  -7  -2 1245.38   50.99
   0  -7  -2 1191.68   56.59
   0   7   2 1274.77   56.09
   0   7   2 1208.78   49.70
   0   7   2 1289.17   60.79
   0   7   2 1194.28   47.20
   0   7   2 1156.38   56.79
   0   7   2 1102.99   61.39
   0   7   2 1305.07   59.29
   0   7   2 1253.47   54.89
  -1  -7  -2  209.68   17.80
  -1  -7  -2  212.28   20.70
  -1  -7  -2  205.88   19.30
  -1  -7  -2  196.28   13.90
  -1  -7  -2  205.18   19.60
  -1  -7  -2  234.58   29.10
   1   7   2  202.48   15.80
   1   7   2  180.38   26.80
   1   7   2  176.38   15.60
   1   7   2  196.18   10.70
   1   7   2  182.68   19.20
   1   7   2  206.88   19.90
   1   7   2  218.48   20.00
  -2  -7  -2    8.20    8.70
  -2  -7  -2   10.80    7.00
  -2  -7  -2    9.80    8.60
  -2  -7  -2    8.50    7.50
  -2  -7  -2    9.30    9.70
   2   7   2   12.90    5.30
   2   7   2   -5.40    6.20
   2   7   2    4.40    8.60
   2   7   2   -6.30    8.10
   2   7   2   10.40    7.50
   2   7   2   15.40    7.70
   2   7   2    5.80    6.10
  -3  -7  -2   62.29   11.80
  -3  -7  -2   70.09    6.50
  -3  -7  -2   50.29   12.80
  -3  -7  -2   53.89   16.50
  -3  -7  -2   70.19   13.10
   3   7   2   65.59   13.20
   3   7   2   72.09   13.30
   3   7   2   58.99   13.90
   3   7   2   40.00   14.30
   3   7   2   49.00   10.30
   3   7   2   60.49   12.40
  -4  -7  -2   63.69   14.80
  -4  -7  -2   70.39   20.60
  -4  -7  -2   36.50    9.90
  -4  -7  -2   42.70   11.90
   4   7   2   44.00   14.10
   4   7   2   40.00   16.90
   4   7   2   35.30   12.90
   4   7   2   65.39   14.10
   4   7   2   48.80   11.70
  -5  -7  -2  162.28   24.20
  -5  -7  -2  153.18   26.80
  -5  -7  -2  104.09   15.80
  -5  -7  -2  173.88   22.70
  -5  -7  -2  149.29   21.20
   5   7   2  151.88   21.20
   5   7   2  157.28   15.20
   5   7   2  136.29   20.10
   5   7   2  160.68   25.40
   5   7   2  164.78   20.50
  -6  -7  -2  157.68   30.20
  -6  -7  -2  233.08   36.80
  -6  -7  -2  159.78   25.40
  -6  -7  -2  195.88   24.50
   6   7   2  222.88   28.00
   6   7   2  178.58   23.20
   6   7   2  149.49   23.70
  -7  -7  -2  -23.80   13.20
  -7  -7  -2   25.70   19.10
  -7  -7  -2    9.60   11.40
   7   7   2   12.90   14.00
   7   7   2    0.40   15.50
   7   7   2    5.60   11.40
  -8  -7  -2   51.59   20.90
  -8  -7  -2   12.80   21.20
   8   7   2   48.00   17.60
   8   7   2   18.40   16.70
  -9  -7  -2   27.90   23.60
   9   7   2   34.10   20.00
   9   7   2  -23.80   16.90
   8  -8  -2   -6.60   18.90
   8  -8  -2  -25.80   15.10
   8  -8  -2    3.60   19.70
  -8   8   2   -8.00   19.60
  -8   8   2   -2.70   26.20
   7  -8  -2    5.00   17.60
   7  -8  -2    9.90   17.20
   7  -8  -2   10.80   18.40
  -7   8   2   11.30   17.00
  -7   8   2   34.70   25.60
   6  -8  -2   17.10   14.30
   6  -8  -2   34.20   16.40
   6  -8  -2   -8.70   13.40
  -6   8   2   -5.50   11.90
  -6   8   2   15.60   17.70
  -6   8   2   10.30   13.20
   5  -8  -2   -1.40   10.20
   5  -8  -2    3.80   11.20
   5  -8  -2    2.30   11.20
  -5   8   2   31.40   17.30
  -5   8   2   34.10   13.90
  -5   8   2   -2.50    9.40
  -5   8   2  -12.30   13.20
   4  -8  -2   15.90   12.70
   4  -8  -2    8.80   11.70
   4  -8  -2   -0.50    9.90
   4  -8  -2    0.00   10.30
   4  -8  -2   -1.50   12.70
   4  -8  -2  -14.30    8.00
  -4   8   2   -8.90   14.90
  -4   8   2    5.70   10.90
  -4   8   2  -17.00    7.90
  -4   8   2    5.50   11.00
  -4   8   2   18.70   11.60
   3  -8  -2   84.39   16.00
   3  -8  -2  122.09   18.30
   3  -8  -2   64.49   14.80
   3  -8  -2   90.39   18.60
  -3   8   2   64.49   14.60
  -3   8   2   92.39   16.10
  -3   8   2   63.79   18.20
  -3   8   2   72.29   16.10
  -3   8   2   52.99   18.50
  -3   8   2   98.49   20.20
   2  -8  -2   -6.30    7.80
   2  -8  -2    6.20   10.30
   2  -8  -2   -6.20    6.20
   2  -8  -2  -16.00   17.40
   2  -8  -2   -5.60    9.40
   2  -8  -2   14.50   10.60
   2  -8  -2    2.20   12.60
  -2   8   2    8.10   12.40
  -2   8   2   -6.20    8.00
  -2   8   2  -28.30   13.80
  -2   8   2    8.00    9.20
  -2   8   2    6.80    9.60
  -2   8   2    0.30    7.90
  -2   8   2    3.30    8.60
   1  -8  -2  293.57   21.30
   1  -8  -2  293.27   25.70
   1  -8  -2  252.97   31.40
   1  -8  -2  277.27   25.20
   1  -8  -2  250.37   20.80
   1  -8  -2  253.67   23.50
   1  -8  -2  270.87   23.50
  -1   8   2  255.27   25.70
  -1   8   2  291.67   24.30
  -1   8   2  226.48   31.60
  -1   8   2  289.97   25.80
  -1   8   2  295.67   25.40
  -1   8   2  273.47   24.80
  -1   8   2  321.97   20.50
   0  -8  -2   80.39   18.40
   0  -8  -2   82.99   16.70
   0  -8  -2   73.09   14.80
   0  -8  -2   66.09   10.80
   0  -8  -2   87.09   14.90
   0  -8  -2   86.09   16.90
   0   8   2   78.89   14.80
   0   8   2   61.09   15.30
   0   8   2   72.09   13.40
   0   8   2  111.09   12.30
   0   8   2   97.49   17.50
   0   8   2   81.69   10.90
   0   8   2   82.79   16.40
   0   8   2   75.69   17.80
  -1  -8  -2   63.89   15.40
  -1  -8  -2   86.39   14.70
  -1  -8  -2   74.79   10.10
  -1  -8  -2  105.69   16.60
  -1  -8  -2   84.19   21.80
  -1  -8  -2   86.89   16.20
   1   8   2   76.29   16.40
   1   8   2   68.79   16.70
   1   8   2   54.99    9.90
   1   8   2   78.19   14.70
   1   8   2   74.19   12.30
   1   8   2   79.59    8.10
   1   8   2   76.19   20.50
   1   8   2   98.99   17.50
  -2  -8  -2   44.60   10.70
  -2  -8  -2   81.79   15.80
  -2  -8  -2   35.30   15.50
  -2  -8  -2   57.19   14.00
  -2  -8  -2   33.50    9.30
   2   8   2   63.49   18.00
   2   8   2   31.70   12.10
   2   8   2   63.59   13.90
   2   8   2   53.39   11.90
   2   8   2   59.09   18.20
   2   8   2   61.19   14.40
   2   8   2   50.39    9.70
  -3  -8  -2   12.30    9.10
  -3  -8  -2    1.90   11.80
  -3  -8  -2   18.30   13.80
  -3  -8  -2   16.70   10.90
  -3  -8  -2    2.90   10.80
   3   8   2   -6.90   11.90
   3   8   2    5.20    8.20
   3   8   2   -9.00   10.50
   3   8   2    9.80    8.80
   3   8   2    4.60    4.70
   3   8   2   10.50    9.20
   3   8   2   27.20   11.20
  -4  -8  -2   22.30   12.00
  -4  -8  -2   19.70   10.00
  -4  -8  -2   22.40   16.40
  -4  -8  -2   63.19   14.60
   4   8   2   42.60   12.00
   4   8   2   45.40   14.20
   4   8   2   84.19   15.70
   4   8   2   73.39   15.70
   4   8   2   39.20   11.30
  -5  -8  -2   -4.40   19.10
  -5  -8  -2    1.20   10.70
   5   8   2    2.90   12.10
   5   8   2   -6.90   10.40
   5   8   2   23.80   10.10
  -6  -8  -2  145.49   27.20
  -6  -8  -2  123.89   22.70
  -6  -8  -2  132.09   31.30
   6   8   2  192.88   27.20
   6   8   2  124.49   22.20
   6   8   2  150.08   25.40
  -7  -8  -2    0.00   20.70
  -7  -8  -2   11.20   13.30
  -7  -8  -2    9.60   16.20
   7   8   2   -1.00   16.50
   7   8   2    4.90   14.80
   7   8   2   29.90   16.80
  -8  -8  -2    9.30   21.20
  -8  -8  -2   35.30   19.60
   8   8   2   54.79   20.70
   8   8   2   33.70   18.20
  -9  -8  -2  -12.60   24.80
   9   8   2   35.50   24.70
   9   8   2   -9.40   19.90
   8  -9  -2   -9.00   21.50
   8  -9  -2  -10.00   18.60
  -8   9   2    2.70   23.50
  -8   9   2   79.89   27.60
   7  -9  -2  -23.00   15.20
   7  -9  -2   31.70   20.00
   7  -9  -2    8.60   20.90
  -7   9   2   22.90   26.50
  -7   9   2    5.90   19.40
   6  -9  -2   17.20   15.00
   6  -9  -2   15.50   14.80
  -6   9   2   26.80   17.10
  -6   9   2   11.50   18.30
  -6   9   2   26.50   17.60
   5  -9  -2   41.20   18.00
   5  -9  -2   63.09   16.90
  -5   9   2    7.10   13.90
  -5   9   2   84.89   23.50
  -5   9   2   53.09   16.50
  -5   9   2   25.60   12.80
   4  -9  -2   25.50   12.90
   4  -9  -2   -7.70   10.70
   4  -9  -2   17.90   13.70
   4  -9  -2   -3.00   10.80
  -4   9   2    2.90   10.60
  -4   9   2   20.40   12.40
  -4   9   2    9.90   11.10
   3  -9  -2   32.20   16.00
   3  -9  -2   53.09   19.50
   3  -9  -2   46.30   21.00
   3  -9  -2   32.80   17.00
   3  -9  -2   20.70   13.10
  -3   9   2   13.60   12.20
  -3   9   2   34.20   13.20
  -3   9   2   40.80   13.80
  -3   9   2   80.79   19.30
   2  -9  -2  119.29   23.20
   2  -9  -2  135.69   21.50
   2  -9  -2  150.68   22.40
   2  -9  -2  120.59   19.50
   2  -9  -2   90.49   21.70
  -2   9   2  107.09   19.40
  -2   9   2  127.99   21.60
  -2   9   2   70.29   16.40
  -2   9   2  137.79   24.00
   1  -9  -2   82.69   20.50
   1  -9  -2   64.89   21.30
   1  -9  -2  126.99   17.10
   1  -9  -2   98.69   15.20
   1  -9  -2   63.69   29.60
   1  -9  -2   76.69   17.60
  -1   9   2   99.69   19.10
  -1   9   2   91.99   18.20
  -1   9   2   86.19   16.80
  -1   9   2   86.99   15.50
  -1   9   2   88.99   10.20
   0  -9  -2  181.78   24.60
   0  -9  -2  181.28   15.50
   0  -9  -2  186.38   30.10
   0  -9  -2  158.68   20.90
   0   9   2  159.98   21.90
   0   9   2  184.28   26.20
   0   9   2  173.58   22.50
   0   9   2  161.68   21.80
   0   9   2  151.88   13.80
  -1  -9  -2   40.60    8.40
  -1  -9  -2   36.60   13.90
  -1  -9  -2   67.29   21.70
  -1  -9  -2   36.70   14.30
   1   9   2   15.80   10.80
   1   9   2   45.90   13.50
   1   9   2   32.60   10.70
   1   9   2   41.50   19.90
   1   9   2   56.79   11.00
  -2  -9  -2    0.60   12.70
  -2  -9  -2   14.50   10.50
  -2  -9  -2   15.70   12.40
   2   9   2   19.40   12.40
   2   9   2   10.10   12.10
   2   9   2   26.10   13.80
   2   9   2   21.30    8.40
   2   9   2    9.70    8.70
   2   9   2   -2.70   10.90
  -3  -9  -2   18.30   13.20
  -3  -9  -2   27.40   18.20
  -3  -9  -2    9.30   10.70
   3   9   2    6.20    7.10
   3   9   2    7.00   10.90
   3   9   2   24.70   13.50
   3   9   2   18.60   16.30
   3   9   2   -7.90   10.30
  -4  -9  -2   57.39   20.50
  -4  -9  -2   55.29   16.90
   4   9   2   45.90   13.70
   4   9   2   74.29   16.80
   4   9   2   56.19   15.20
   4   9   2   37.60   15.80
  -5  -9  -2   -6.10   10.90
   5   9   2    8.50   14.60
   5   9   2    7.20   11.60
   5   9   2   -1.00   12.40
  -6  -9  -2   88.49   21.70
  -6  -9  -2   74.89   21.90
  -6  -9  -2   59.49   22.40
   6   9   2   52.29   18.70
   6   9   2  100.49   22.60
  -7  -9  -2   -6.60   16.70
  -7  -9  -2    2.50   21.30
  -7  -9  -2   12.00   19.80
   7   9   2   25.60   21.60
   7   9   2   20.10   15.50
   7   9   2   27.20   19.00
  -8  -9  -2    7.20   25.10
  -8  -9  -2   10.70   26.60
   8   9   2   19.40   17.80
   8   9   2  -15.00   16.30
   7 -10  -2   51.09   19.20
   7 -10  -2    9.40   20.40
  -7  10   2  -35.90   18.30
  -7  10   2   23.10   26.50
   6 -10  -2   17.20   18.10
   6 -10  -2   20.60   22.40
  -6  10   2   28.90   23.20
  -6  10   2   13.50   19.80
  -6  10   2  -29.50   17.70
   5 -10  -2    0.00   15.60
   5 -10  -2  -11.20   14.20
  -5  10   2   -9.90   18.00
  -5  10   2    8.30   16.40
  -5  10   2  -15.80   14.20
   4 -10  -2   19.20   14.80
   4 -10  -2   25.50   15.10
   4 -10  -2   15.80   15.10
  -4  10   2   24.10   18.60
  -4  10   2   17.50   15.40
  -4  10   2   58.79   17.90
  -4  10   2    9.60   14.80
   3 -10  -2   44.60   16.60
   3 -10  -2   15.80   11.50
   3 -10  -2   -7.80   14.40
   3 -10  -2   37.00   15.80
  -3  10   2   15.10   12.30
  -3  10   2   40.60   19.00
  -3  10   2   43.00   12.20
  -3  10   2   37.30   19.50
   2 -10  -2   16.80   15.50
   2 -10  -2    6.70   15.20
   2 -10  -2   13.20   10.30
  -2  10   2   -5.80   11.80
  -2  10   2   30.60   13.40
  -2  10   2    7.30   14.40
  -2  10   2   -9.50   10.20
   1 -10  -2   16.70   22.00
   1 -10  -2   10.10   11.20
   1 -10  -2   46.50   17.80
  -1  10   2   30.60   13.60
  -1  10   2   27.60   13.60
  -1  10   2    0.10   11.70
  -1  10   2   28.50   15.90
   0 -10  -2   81.19   23.50
   0 -10  -2  111.69   15.20
   0 -10  -2   98.69   23.20
   0 -10  -2  123.89   23.70
   0  10   2  134.89   15.80
   0  10   2   95.59   20.50
   0  10   2  160.68   24.50
   0  10   2   95.79   18.40
   0  10   2  164.48   26.60
  -1 -10  -2  -21.70   13.00
  -1 -10  -2   20.00   17.50
   1  10   2    7.90   12.20
   1  10   2   21.30   13.00
   1  10   2   29.20   16.80
   1  10   2   18.90   13.40
   1  10   2   43.30   10.50
  -2 -10  -2   31.50   14.90
  -2 -10  -2   30.00   21.90
   2  10   2   51.49   15.70
   2  10   2   36.40   13.70
   2  10   2    5.90   10.00
   2  10   2   34.80   14.50
  -3 -10  -2   13.20   15.60
  -3 -10  -2   17.50   19.50
   3  10   2   34.10   15.10
   3  10   2    5.80   16.10
   3  10   2   32.40   11.40
  -4 -10  -2   16.10   19.90
  -4 -10  -2    8.40   11.80
   4  10   2    0.20   11.90
   4  10   2   32.00   15.00
   4  10   2   21.80   14.20
   4  10   2    6.50   13.60
  -5 -10  -2    5.30   17.30
  -5 -10  -2    8.70   15.40
  -5 -10  -2   -7.70   16.20
   5  10   2   -2.00   15.50
   5  10   2   24.60   13.80
  -6 -10  -2  -12.70   15.10
  -6 -10  -2   13.50   22.60
  -6 -10  -2   14.30   16.20
   6  10   2   31.60   19.90
   6  10   2   18.10   17.40
   6  10   2   16.00   14.50
  -7 -10  -2    5.90   17.20
  -7 -10  -2  -26.20   21.00
  -7 -10  -2   -0.80   22.80
   7  10   2   21.30   19.10
   7  10   2   32.40   19.80
   7  10   2   -2.70   22.30
  -8 -10  -2  -22.60   27.70
  -8 -10  -2   16.20   28.00
   8  10   2   48.30   22.90
   8  10   2   10.30   21.00
   6 -11  -2  -22.10   16.80
   6 -11  -2   33.20   20.60
  -6  11   2   35.40   24.20
  -6  11   2    3.50   37.30
   5 -11  -2  -12.80   17.00
  -5  11   2    6.60   19.20
  -5  11   2   11.40   17.40
  -5  11   2   44.80   23.60
   4 -11  -2   -5.80   14.40
   4 -11  -2   13.90   14.40
  -4  11   2  -11.70   15.80
  -4  11   2  -12.40   14.60
  -4  11   2   17.90   15.10
   3 -11  -2    6.30   16.60
   3 -11  -2   -1.90   19.40
   3 -11  -2    2.40   12.50
   3 -11  -2   34.70   15.70
  -3  11   2  -10.70   14.80
  -3  11   2   -5.10   13.30
  -3  11   2  -19.00   12.10
  -3  11   2   -2.50   21.50
   2 -11  -2   -6.60    9.70
   2 -11  -2   -9.60   17.20
   2 -11  -2   31.50   16.30
  -2  11   2   -5.90   14.60
  -2  11   2   24.40   16.80
  -2  11   2  -10.70   12.30
  -2  11   2   17.10   15.80
   1 -11  -2   -2.50    9.30
   1 -11  -2   13.00   17.30
   1 -11  -2   35.50   15.00
  -1  11   2   -2.70   16.30
  -1  11   2  -28.80   11.90
  -1  11   2   -7.90   13.20
  -1  11   2   11.70   13.80
   0 -11  -2   59.19   20.50
   0 -11  -2    6.20   18.50
   0  11   2   29.00   15.90
   0  11   2   19.90   15.30
   0  11   2    2.60   13.10
   0  11   2   12.10   15.00
  -1 -11  -2    5.40   17.40
  -1 -11  -2   -1.60   13.20
   1  11   2  -10.70   12.30
   1  11   2   -9.70   13.80
   1  11   2   18.00   14.50
  -2 -11  -2   51.09   21.50
  -2 -11  -2   13.70   15.50
   2  11   2   20.80   14.30
   2  11   2   37.80   17.80
   2  11   2   48.70   16.80
  -3 -11  -2    2.10   20.30
  -3 -11  -2   -7.80   12.10
   3  11   2  -10.90   15.80
   3  11   2  -15.80   15.60
   3  11   2   42.40   16.50
   3  11   2   26.50   12.40
  -4 -11  -2   -2.30   20.70
  -4 -11  -2   14.60   15.40
   4  11   2    2.80   12.70
   4  11   2   -5.30   17.60
   4  11   2   -2.30   18.30
   4  11   2    8.30   16.30
  -5 -11  -2   -8.60   16.30
  -5 -11  -2  -12.60   17.40
  -5 -11  -2  -10.00   18.50
   5  11   2   12.80   19.70
   5  11   2   20.30   17.10
  -6 -11  -2    9.60   19.50
  -6 -11  -2   33.80   24.20
  -6 -11  -2   21.80   20.30
   6  11   2    1.40   20.80
   6  11   2   16.90   16.50
   6  11   2   27.50   18.60
  -7 -11  -2   44.00   30.40
  -7 -11  -2  -16.80   24.40
  -7 -11  -2  -19.50   20.20
   7  11   2   28.10   19.40
   7  11   2   60.09   22.50
   7  11   2  -32.70   29.30
   5 -12  -2    1.30   19.40
   5 -12  -2    8.70   19.60
  -5  12   2   12.40   23.10
  -5  12   2   29.90   21.00
   4 -12  -2    1.40   15.20
   4 -12  -2  -13.80   16.70
  -4  12   2  -21.00   21.50
  -4  12   2   24.30   20.40
  -4  12   2  -29.00   17.10
  -4  12   2   58.99   19.00
   3 -12  -2    0.60   22.20
   3 -12  -2   23.00   15.50
   3 -12  -2   -0.90   16.90
   3 -12  -2   -7.00   18.90
  -3  12   2   25.30   19.10
  -3  12   2   22.90   17.10
  -3  12   2   34.90   19.30
  -3  12   2    4.50   23.20
   2 -12  -2    7.50   19.80
   2 -12  -2   -8.00   17.00
  -2  12   2   19.00   16.10
  -2  12   2  -23.50   14.40
  -2  12   2   -8.20   18.10
  -2  12   2  -12.50   14.00
   1 -12  -2   18.90   18.70
   1 -12  -2   25.30   24.60
  -1  12   2  -20.00   14.50
  -1  12   2   14.60   15.30
  -1  12   2   24.90   17.60
  -1  12   2   17.30   19.90
   0 -12  -2   34.50   21.60
   0 -12  -2   24.80   17.30
   0  12   2   -3.30   17.60
   0  12   2    9.00   17.00
   0  12   2    1.20   14.90
  -1 -12  -2   51.59   19.50
  -1 -12  -2    6.50   18.20
   1  12   2   -4.70   16.00
   1  12   2   42.90   20.30
   1  12   2   18.00   20.60
  -2 -12  -2    8.90   18.80
  -2 -12  -2   23.80   24.60
   2  12   2    7.80   18.60
   2  12   2  -20.50   15.40
   2  12   2    9.80   16.40
  -3 -12  -2   14.40   24.80
  -3 -12  -2    4.60   16.90
   3  12   2  -27.70   17.10
   3  12   2   11.00   17.60
   3  12   2   21.80   18.80
  -4 -12  -2   11.40   19.60
  -4 -12  -2   27.60   21.00
  -4 -12  -2    2.00   20.10
   4  12   2   50.39   21.50
   4  12   2   -2.50   18.70
  -5 -12  -2   -1.90   22.40
  -5 -12  -2   19.20   19.40
  -5 -12  -2    1.30   24.90
   5  12   2   10.30   18.60
  -6 -12  -2   31.80   34.00
  -6 -12  -2    2.00   21.20
  -6 -12  -2   38.90   23.90
   6  12   2   56.09   21.80
   6  12   2   72.99   22.20
   6  12   2   56.99   31.80
   4 -13  -2  -32.60   18.70
  -4  13   2   36.30   23.10
  -4  13   2    9.10   27.00
  -4  13   2   27.30   49.90
   3 -13  -2   23.20   28.00
   3 -13  -2   18.80   20.50
  -3  13   2   21.40   25.10
  -3  13   2  -11.00   23.70
  -3  13   2    1.60   20.40
  -3  13   2   11.90   23.90
   2 -13  -2   21.70   22.40
   2 -13  -2   12.50   24.70
  -2  13   2    1.00   18.90
  -2  13   2    9.70   23.50
  -2  13   2  -53.19   20.10
  -2  13   2  -26.50   19.60
   1 -13  -2   -6.70   21.00
   1 -13  -2  -21.50   17.40
  -1  13   2   11.40   16.10
  -1  13   2    5.30   18.10
  -1  13   2   -1.40   18.90
   0 -13  -2   12.90   18.10
   0 -13  -2   15.60   23.90
   0  13   2   30.90   18.60
   0  13   2  -32.10   19.20
   0  13   2   10.30   19.20
  -1 -13  -2  -26.40   17.10
  -1 -13  -2  -26.50   21.50
   1  13   2   14.60   20.60
   1  13   2  -30.10   20.50
   1  13   2    8.10   19.00
  -2 -13  -2   80.09   29.90
  -2 -13  -2  -17.30   18.70
   2  13   2   15.30   21.30
   2  13   2  -22.50   15.90
   2  13   2   -8.80   23.50
  -3 -13  -2    1.80   31.10
  -3 -13  -2   10.50   22.40
  -3 -13  -2  -15.10   24.70
   3  13   2   12.80   22.20
   3  13   2   28.10   27.40
   3  13   2   -8.50   22.60
  -4 -13  -2   26.10   25.30
  -4 -13  -2  -27.10   23.90
  -4 -13  -2   13.60   30.70
   4  13   2   17.10   25.10
  -5 -13  -2   26.90   26.70
  -5 -13  -2   -4.40   20.40
  -5 -13  -2   16.80   25.60
   5  13   2  -28.70   21.40
   2 -14  -2   44.20   25.50
   2 -14  -2   -3.60   25.20
   2 -14  -2  -18.60   23.50
  -2  14   2  -38.00   22.00
  -2  14   2  -16.90   22.50
  -2  14   2    8.70   26.00
   1 -14  -2   64.89   29.00
   1 -14  -2   16.40   27.00
  -1  14   2  -11.10   23.80
  -1  14   2   56.39   24.00
   0 -14  -2   49.70   34.00
   0  14   2  -46.90   24.60
   0  14   2   42.00   39.50
  -1 -14  -2   -2.20   25.00
  -1 -14  -2  -30.20   24.70
   1  14   2    8.10   26.00
   1  14   2  -12.40   22.80
   1  14   2  -14.60   24.20
  -2 -14  -2  -13.00   21.00
  -2 -14  -2  -20.80   27.30
   2  14   2  -35.80   21.70
   2  14   2  -21.90   30.80
   2  14   2    4.20   26.70
  -3 -14  -2   10.10   22.20
  -3 -14  -2  -16.50   30.80
  -3 -14  -2   -3.90   31.00
   3  14   2   15.50   23.70
   3  14   2   -1.80   28.80
   2  13  -3   18.80   25.70
   2  13  -3   59.19   29.40
  -2 -13   3   13.60   26.70
  -2 -13   3   34.30   24.90
   1  13  -3  -28.80   20.10
   1  13  -3   50.09   32.00
  -1 -13   3   12.60   23.30
  -1 -13   3   -2.80   23.80
   0 -13   3   14.50   25.00
  -1  13  -3   10.10   21.80
  -1  13  -3   -9.40   18.70
   1 -13   3  -18.80   20.70
  -2  13  -3    6.50   23.60
  -2  13  -3   17.70   21.50
  -2  13  -3  -12.70   36.40
  -2  13  -3  -13.00   22.00
   2 -13   3   14.80   28.10
  -3  13  -3  -45.00   34.20
  -3  13  -3  -33.20   22.40
  -3  13  -3  -12.50   23.20
  -3  13  -3   21.10   27.00
   3 -13   3   14.30   22.30
   4  12  -3    3.10   23.00
  -4 -12   3   70.99   27.20
  -4 -12   3   21.80   20.10
  -4 -12   3   34.70   30.70
   3  12  -3   21.60   24.90
   3  12  -3   32.00   21.40
   3  12  -3  -32.70   20.50
  -3 -12   3   34.60   24.10
  -3 -12   3    8.00   27.20
  -3 -12   3   24.40   19.70
   2  12  -3   14.80   18.40
   2  12  -3   32.90   21.70
   2  12  -3   38.90   25.40
  -2 -12   3  -30.00   19.40
  -2 -12   3  -35.70   37.50
  -2 -12   3   16.20   22.40
   1  12  -3    9.10   18.10
   1  12  -3   11.30   21.60
   1  12  -3  -10.80   17.30
  -1 -12   3  -17.40   18.10
  -1 -12   3   -7.40   15.00
   0  12  -3   26.00   18.80
   0  12  -3    2.80   17.00
   0  12  -3   -1.90   17.10
   0 -12   3   11.40   18.40
   0 -12   3   18.80   17.30
  -1  12  -3   10.90   25.10
  -1  12  -3   27.00   17.20
  -1  12  -3   36.10   20.60
  -1  12  -3   28.30   17.00
   1 -12   3   10.90   17.90
  -2  12  -3    6.30   22.10
  -2  12  -3    4.90   19.00
  -2  12  -3    1.30   17.60
  -2  12  -3   11.70   18.70
   2 -12   3    2.30   17.60
   2 -12   3   27.80   20.90
  -3  12  -3  -29.80   15.90
  -3  12  -3    0.80   18.70
  -3  12  -3   26.00   24.30
  -3  12  -3  -22.70   18.90
   3 -12   3  -11.40   19.40
   3 -12   3    0.00   20.40
  -4  12  -3  -27.40   22.10
  -4  12  -3  -20.60   23.30
  -4  12  -3   15.60   20.70
   4 -12   3   -6.50   22.40
  -5  12  -3   10.00   22.80
  -5  12  -3   11.60   26.70
  -5  12  -3   -9.00   29.50
   5 -12   3  -33.60   18.40
   5  11  -3   -5.20   17.10
   5  11  -3  -23.00   23.90
  -5 -11   3   10.40   18.60
  -5 -11   3   -1.50   19.80
  -5 -11   3  -11.00   24.90
   4  11  -3   16.70   20.10
  -4 -11   3   19.70   20.80
  -4 -11   3   24.80   19.30
  -4 -11   3   14.40   22.80
   3  11  -3   27.70   18.20
   3  11  -3   40.80   20.80
   3  11  -3   36.50   22.90
  -3 -11   3   19.40   16.20
  -3 -11   3   -7.90   19.90
  -3 -11   3    9.10   20.50
   2  11  -3   35.30   18.10
   2  11  -3    0.10   16.20
   2  11  -3   12.90   17.70
  -2 -11   3    3.70   16.60
  -2 -11   3    5.00   17.80
  -2 -11   3    0.80   18.20
   1  11  -3   23.90   18.10
   1  11  -3   18.30   16.30
   1  11  -3    2.80   16.20
  -1 -11   3  -18.20   17.20
  -1 -11   3    6.20   19.20
  -1 -11   3    2.30   14.40
   0  11  -3    3.80   15.50
   0  11  -3   35.20   17.10
   0  11  -3   22.00   19.80
   0  11  -3   -3.50   13.90
   0 -11   3    3.80   14.70
   0 -11   3   -1.60   14.40
   0 -11   3  -12.40   15.50
  -1  11  -3    6.30   13.00
  -1  11  -3   10.60   17.40
  -1  11  -3   54.09   18.30
   1 -11   3   -1.70   14.00
   1 -11   3   27.60   15.90
  -2  11  -3   -7.00   14.80
  -2  11  -3   13.60   20.10
  -2  11  -3   19.30   17.30
  -2  11  -3   45.20   17.30
   2 -11   3   13.00   18.80
   2 -11   3    5.70   14.30
  -3  11  -3   -0.10   13.30
  -3  11  -3    8.70   18.80
  -3  11  -3   16.40   16.60
  -3  11  -3  -15.50   15.70
   3 -11   3   -6.30   17.30
   3 -11   3    3.80   18.90
  -4  11  -3    3.20   20.80
  -4  11  -3  -28.00   13.60
  -4  11  -3    7.40   17.30
  -4  11  -3  -17.50   18.30
   4 -11   3   27.50   18.20
  -5  11  -3  -12.60   22.40
  -5  11  -3  -62.29   17.30
  -5  11  -3   11.60   21.70
   5 -11   3  -28.10   16.70
   5 -11   3    1.00   19.80
  -6  11  -3  -37.50   24.60
  -6  11  -3  -17.40   25.00
  -6  11  -3   26.70   24.30
   6 -11   3  -18.10   16.50
   6 -11   3   24.40   21.70
   6  10  -3  -22.90   19.70
   6  10  -3  -13.60   17.50
  -6 -10   3   10.00   18.60
  -6 -10   3   30.60   29.90
   5  10  -3   -7.00   16.00
   5  10  -3   -1.80   16.10
  -5 -10   3  -18.10   19.60
  -5 -10   3   16.20   18.20
  -5 -10   3    1.40   16.60
   4  10  -3   15.20   17.60
   4  10  -3   -4.30   18.40
  -4 -10   3   18.70   18.20
  -4 -10   3  -37.60   12.90
  -4 -10   3   -6.50   17.70
   3  10  -3   23.00   17.80
   3  10  -3   15.80   17.60
   3  10  -3   36.40   17.90
  -3 -10   3   11.40   13.70
  -3 -10   3   16.70   16.80
  -3 -10   3   -0.20   15.30
   2  10  -3   -8.70   15.90
   2  10  -3   25.90   17.50
   2  10  -3   16.50   17.10
  -2 -10   3   -2.70   16.60
  -2 -10   3  -16.70   10.90
  -2 -10   3  -12.70   15.40
   1  10  -3   40.80   15.40
   1  10  -3   48.50   17.50
   1  10  -3   52.99   16.40
   1  10  -3   37.20   17.00
  -1 -10   3   20.90   17.30
  -1 -10   3   26.00   14.80
  -1 -10   3   28.00   15.60
   0  10  -3   15.90   12.90
   0  10  -3   -3.70   12.90
   0  10  -3   10.10   14.80
   0  10  -3    4.80   14.30
   0 -10   3    3.50   14.70
   0 -10   3   11.60   11.90
   0 -10   3    5.60   11.10
   0 -10   3    7.10   11.50
  -1  10  -3   11.90   13.30
  -1  10  -3   -2.40   12.10
  -1  10  -3    9.80   13.20
  -1  10  -3    6.30   16.10
   1 -10   3   29.90   13.80
   1 -10   3    1.70   15.10
   1 -10   3  -19.50   11.70
  -2  10  -3   17.00   15.20
  -2  10  -3   54.39   17.90
  -2  10  -3   39.80   16.90
   2 -10   3    5.70   13.00
  -3  10  -3   -3.90   14.80
  -3  10  -3  105.89   23.40
  -3  10  -3   15.60   14.60
  -3  10  -3   15.10   15.00
   3 -10   3    5.40   16.90
   3 -10   3    2.20   15.00
   3 -10   3   12.30   11.30
  -4  10  -3  -13.60   15.20
  -4  10  -3   -3.40   15.20
  -4  10  -3  -13.90   12.30
  -4  10  -3  -19.10   13.90
   4 -10   3    4.90   21.70
   4 -10   3    5.00   16.60
   4 -10   3    3.30   11.90
  -5  10  -3    4.50   18.40
  -5  10  -3  -43.00   18.40
  -5  10  -3  -14.30   16.90
   5 -10   3   13.50   18.70
   5 -10   3   27.30   15.70
   5 -10   3   27.90   15.30
  -6  10  -3   -2.60   19.40
  -6  10  -3   -8.40   19.40
  -6  10  -3  -12.50   17.70
   6 -10   3  -27.30   17.40
   6 -10   3   23.40   16.50
   6 -10   3    8.30   20.80
  -7  10  -3   15.20   21.50
  -7  10  -3    9.90   26.80
   7 -10   3  -13.30   18.70
   7 -10   3  -24.00   19.80
   7   9  -3  -36.50   15.70
  -7  -9   3  -42.50   21.50
  -7  -9   3   15.60   20.80
   6   9  -3   -4.50   17.50
   6   9  -3   -1.20   16.80
  -6  -9   3    2.70   17.70
  -6  -9   3   10.90   16.60
  -6  -9   3  -13.00   17.10
   5   9  -3   14.10   13.20
   5   9  -3    6.60   14.90
  -5  -9   3  -10.60   12.90
  -5  -9   3    2.10   15.40
  -5  -9   3   19.30   18.90
   4   9  -3   32.20   15.50
   4   9  -3   28.20   16.80
   4   9  -3   41.20   17.60
  -4  -9   3   24.80   16.10
  -4  -9   3   19.30   13.50
  -4  -9   3   36.70   17.10
   3   9  -3   84.69   18.90
   3   9  -3   77.29   19.40
   3   9  -3   62.49   17.10
  -3  -9   3   89.79   20.70
  -3  -9   3   97.79   22.60
  -3  -9   3   66.99   18.90
   2   9  -3    9.80   14.10
   2   9  -3  -16.40   15.60
   2   9  -3    8.90   14.70
   2   9  -3   20.70   14.40
  -2  -9   3  -21.30   11.30
  -2  -9   3    6.40   12.30
  -2  -9   3   -3.70   14.40
   1   9  -3   27.60   14.40
   1   9  -3   52.19   17.50
   1   9  -3   28.30   15.00
   1   9  -3   33.10   14.00
  -1  -9   3   25.70   16.70
  -1  -9   3   18.60   17.60
  -1  -9   3   15.50   16.30
   0   9  -3  186.68   26.90
   0   9  -3  175.78   27.10
   0   9  -3  177.78   26.80
   0   9  -3  118.69   22.20
   0  -9   3  123.39   22.20
   0  -9   3  178.48   23.20
   0  -9   3  145.59   19.60
   0  -9   3  166.78   28.40
  -1   9  -3  423.76   34.90
  -1   9  -3  419.56   34.30
  -1   9  -3  399.96   34.80
  -1   9  -3  302.17   30.80
   1  -9   3  400.66   37.10
   1  -9   3  427.56   31.90
   1  -9   3  366.16   32.90
   1  -9   3  468.35   42.00
  -2   9  -3    7.80   12.60
  -2   9  -3    0.90   12.70
  -2   9  -3  -10.00   13.40
  -2   9  -3   -9.30    9.90
   2  -9   3   17.40   14.60
   2  -9   3   -6.80   10.00
   2  -9   3   -5.10    6.80
  -3   9  -3   13.70   12.70
  -3   9  -3   16.90   10.30
  -3   9  -3    8.60   13.00
  -3   9  -3    5.90   14.00
   3  -9   3    9.70   13.80
   3  -9   3   27.20   16.10
   3  -9   3   40.90   12.10
  -4   9  -3    2.40   11.30
  -4   9  -3    3.70   13.10
  -4   9  -3   19.00   16.30
   4  -9   3   18.50   12.10
   4  -9   3   21.80   14.80
   4  -9   3    3.70   12.30
  -5   9  -3   12.30   15.20
  -5   9  -3   -1.70   15.60
  -5   9  -3   10.30   15.60
   5  -9   3    2.20   15.80
   5  -9   3   17.30   12.80
   5  -9   3    5.80   14.70
  -6   9  -3    8.80   19.90
  -6   9  -3    8.80   17.00
  -6   9  -3   -4.40   14.80
   6  -9   3   -4.80   14.90
   6  -9   3    0.10   16.00
   6  -9   3   -5.80   16.50
  -7   9  -3   59.49   26.90
  -7   9  -3   11.70   20.50
   7  -9   3   47.60   21.60
   7  -9   3   15.40   17.30
  -8   9  -3  -35.80   24.10
  -8   9  -3   51.59   36.60
   8  -9   3   23.10   24.30
   8  -9   3    1.80   20.10
   8   8  -3   25.50   18.60
  -8  -8   3   -2.50   23.20
   7   8  -3   18.60   16.70
  -7  -8   3   30.40   19.00
  -7  -8   3   31.20   19.60
   6   8  -3   40.90   15.40
   6   8  -3   34.90   17.30
  -6  -8   3   34.60   17.00
  -6  -8   3   29.20   17.50
  -6  -8   3  -12.40   16.70
   5   8  -3   -1.60   12.80
   5   8  -3   -1.20   12.90
  -5  -8   3    4.00   14.50
  -5  -8   3   21.70   16.60
   4   8  -3    6.30   12.30
   4   8  -3   -2.70    9.70
   4   8  -3   22.90   12.30
  -4  -8   3   -2.90   11.40
  -4  -8   3   32.00   18.60
   3   8  -3   61.59   17.80
   3   8  -3   58.19   28.20
   3   8  -3   49.40   20.20
   3   8  -3   42.30   15.30
   3   8  -3   58.59   18.10
  -3  -8   3   21.80   15.20
  -3  -8   3   74.99   19.10
  -3  -8   3   54.59   15.70
   2   8  -3   31.70   13.80
   2   8  -3   34.40   14.70
   2   8  -3   46.40   13.70
  -2  -8   3   44.30   18.40
  -2  -8   3   32.10   16.40
  -2  -8   3   55.39   15.10
  -2  -8   3   35.50   15.60
   1   8  -3  168.38   23.20
   1   8  -3  206.18   24.60
   1   8  -3  190.88   25.60
   1   8  -3  265.07   25.40
  -1  -8   3  191.18   23.20
  -1  -8   3  180.88   25.20
  -1  -8   3  147.59   24.90
  -1  -8   3  204.28   25.00
   0   8  -3   -0.50   11.10
   0   8  -3   -4.70    7.90
   0   8  -3  -12.50    9.20
   0   8  -3    5.20   10.50
   0  -8   3    7.20   11.30
   0  -8   3   -3.20    7.20
   0  -8   3    4.30    8.50
   0  -8   3    0.80    9.60
   0  -8   3   16.10   11.80
  -1   8  -3   10.30   11.90
  -1   8  -3    2.70   11.30
  -1   8  -3    6.30   10.60
  -1   8  -3   -5.10    8.80
  -1   8  -3   -6.30   10.90
   1  -8   3    5.50   14.50
   1  -8   3    3.60    7.40
   1  -8   3   10.10    9.80
   1  -8   3   14.20    8.90
   1  -8   3    6.00    9.50
   1  -8   3  -17.80   12.20
  -2   8  -3   25.00   10.90
  -2   8  -3   40.80   15.60
  -2   8  -3   65.79   16.70
  -2   8  -3   11.90   11.40
   2  -8   3   44.60   11.60
   2  -8   3   52.99   14.50
   2  -8   3   57.99   12.90
   2  -8   3   26.00   12.60
   2  -8   3   28.90    8.30
   2  -8   3   31.50   14.90
  -3   8  -3   28.50   13.80
  -3   8  -3   34.40   14.60
  -3   8  -3   50.99   16.30
  -3   8  -3   39.60   14.10
   3  -8   3   58.99   17.10
   3  -8   3   97.39   17.30
   3  -8   3   66.49   17.30
   3  -8   3   28.90   12.70
   3  -8   3   49.50   14.60
  -4   8  -3   52.09   16.40
  -4   8  -3   72.49   16.60
  -4   8  -3   59.49   19.40
  -4   8  -3   78.29   19.30
   4  -8   3   58.39   15.80
   4  -8   3   93.79   19.40
   4  -8   3   87.69   16.70
  -5   8  -3   22.40   13.20
  -5   8  -3  -14.10   11.50
  -5   8  -3  -13.60    9.40
  -5   8  -3   -9.60   15.30
   5  -8   3   16.50   12.30
   5  -8   3    0.50   14.60
   5  -8   3    4.90   11.90
  -6   8  -3   23.40   19.30
  -6   8  -3   38.80   15.10
  -6   8  -3   36.40   16.50
   6  -8   3   53.19   19.50
   6  -8   3   29.60   17.60
   6  -8   3   35.10   14.10
  -7   8  -3   18.40   19.50
  -7   8  -3   38.70   22.80
   7  -8   3   10.50   17.40
   7  -8   3   55.59   22.20
   7  -8   3   -3.80   14.50
  -8   8  -3   27.30   22.80
   8  -8   3  -11.30   20.30
   8  -8   3   -6.00   17.80
   8   7  -3  -18.70   15.60
  -8  -7   3   -3.40   38.50
   7   7  -3    6.00   14.00
  -7  -7   3  -15.60   17.00
   6   7  -3   12.10   16.80
   6   7  -3  -11.70   12.30
  -6  -7   3   23.00   15.50
  -6  -7   3    4.60   14.60
  -6  -7   3   10.20   11.70
   5   7  -3   63.49   16.90
   5   7  -3   57.79   15.70
   5   7  -3   84.69   17.00
  -5  -7   3   84.69   20.30
  -5  -7   3   62.09   18.40
  -5  -7   3   36.90   14.20
   4   7  -3   66.39   16.30
   4   7  -3   41.50   19.30
   4   7  -3   82.89   18.70
   4   7  -3  110.49   20.50
  -4  -7   3   85.19   18.10
  -4  -7   3   82.09   21.20
  -4  -7   3   74.69   18.30
   3   7  -3   17.40   13.10
   3   7  -3   46.00   18.00
   3   7  -3   12.80    8.70
   3   7  -3   44.70   13.50
   3   7  -3   30.90   12.40
   3   7  -3   43.20   13.40
  -3  -7   3    4.40   11.00
  -3  -7   3   49.80   15.50
  -3  -7   3   10.90    9.00
  -3  -7   3    5.20   10.60
  -3  -7   3   19.20   12.30
  -3  -7   3   36.50   12.40
   2   7  -3   25.00   15.30
   2   7  -3   24.90   11.10
   2   7  -3    5.50   15.60
   2   7  -3   27.90   12.70
   2   7  -3   37.70   14.50
   2   7  -3   38.20   11.60
  -2  -7   3    9.00   12.00
  -2  -7   3   32.80   14.50
  -2  -7   3   13.50   11.90
  -2  -7   3   14.90   10.60
  -2  -7   3   15.60   11.80
  -2  -7   3   24.20   10.40
  -2  -7   3   25.40   10.20
  -2  -7   3   20.70   13.30
   1   7  -3   -1.80    9.80
   1   7  -3    3.10    7.50
   1   7  -3   13.00    8.90
   1   7  -3  -11.50   12.50
   1   7  -3   -1.60    7.90
  -1  -7   3   12.60   10.10
  -1  -7   3    8.90   10.20
  -1  -7   3    1.10    8.70
  -1  -7   3   -2.60    8.70
  -1  -7   3    2.30    8.50
  -1  -7   3   -1.40    5.60
  -1  -7   3    4.20    8.50
  -1  -7   3    3.00    8.30
   0   7  -3    5.30   11.00
   0   7  -3   -0.50    9.70
   0   7  -3    2.80    7.30
   0   7  -3   -2.40    7.30
   0   7  -3    0.80    5.70
   0   7  -3   -4.50    7.40
   0   7  -3    2.90    8.00
   0  -7   3   12.70    9.00
   0  -7   3    3.60    6.70
   0  -7   3    0.90    8.70
   0  -7   3   -6.00    8.60
   0  -7   3    3.30    7.60
   0  -7   3   15.90   11.60
   0  -7   3    6.20    8.10
   0  -7   3   -4.20    8.50
  -1   7  -3    5.80    7.40
  -1   7  -3   16.70   11.80
  -1   7  -3   24.10   10.00
  -1   7  -3    5.90    7.60
  -1   7  -3   16.60   12.90
  -1   7  -3   29.10   10.80
  -1   7  -3  -12.60    8.70
   1  -7   3   21.00    9.20
   1  -7   3    9.20    9.80
   1  -7   3    9.00    7.80
   1  -7   3    8.70    7.10
   1  -7   3   19.20   10.10
   1  -7   3   16.60    9.50
   1  -7   3    5.40    7.90
   1  -7   3    6.40    7.60
  -2   7  -3   57.19   12.40
  -2   7  -3   54.49   14.60
  -2   7  -3   27.80   10.80
  -2   7  -3   17.40   11.20
  -2   7  -3   32.30   12.30
  -2   7  -3   28.60   12.40
  -2   7  -3   23.70   14.10
   2  -7   3   51.09   12.60
   2  -7   3   28.70    8.20
   2  -7   3   40.80   14.70
   2  -7   3   19.00   11.80
   2  -7   3   34.90   14.30
   2  -7   3   53.69   12.00
   2  -7   3   53.69    8.20
  -3   7  -3   67.49   13.70
  -3   7  -3   47.50   12.90
  -3   7  -3   33.30   13.00
  -3   7  -3   69.09   13.00
  -3   7  -3   67.29   20.90
  -3   7  -3   60.39   15.70
   3  -7   3   47.70   14.60
   3  -7   3   74.49   16.00
   3  -7   3   41.50   11.90
   3  -7   3   68.69   14.10
   3  -7   3   63.69   14.00
  -4   7  -3   20.50   15.20
  -4   7  -3   30.10   11.00
  -4   7  -3    7.60   11.90
  -4   7  -3   24.00   10.90
  -4   7  -3   11.20    9.70
   4  -7   3   39.80   11.80
   4  -7   3   25.50   20.40
   4  -7   3   17.70    9.00
   4  -7   3   28.60   11.90
   4  -7   3   23.20   12.20
  -5   7  -3   -1.70    9.20
  -5   7  -3  -12.40    8.90
  -5   7  -3   -8.50   15.30
  -5   7  -3   10.50    8.30
  -5   7  -3   -9.00   12.60
   5  -7   3  -10.20   10.10
   5  -7   3   15.10   12.30
   5  -7   3    5.80   11.80
  -6   7  -3    0.10   11.10
  -6   7  -3   -9.40   14.40
  -6   7  -3   10.20   12.40
   6  -7   3   18.80   12.40
   6  -7   3  -11.00   11.80
   6  -7   3    1.40   12.00
  -7   7  -3    0.20   15.50
  -7   7  -3    0.10   17.60
   7  -7   3   -6.20   16.10
   7  -7   3    9.90   16.10
   7  -7   3   -6.80   13.40
  -8   7  -3   12.80   20.90
  -8   7  -3  -21.10   16.60
   8  -7   3   -5.30   17.80
   8  -7   3  -25.20   17.90
   8  -7   3   -5.90   20.40
  -9   7  -3  -13.30   24.50
  -9   7  -3   30.20   23.40
   9  -7   3   19.70   20.00
   9  -7   3   20.70   21.20
   9   6  -3    8.40   18.10
  -9  -6   3   14.50   23.00
   8   6  -3  -19.10   14.90
  -8  -6   3   12.30   21.50
   7   6  -3    8.80   12.60
  -7  -6   3  -11.40   17.10
  -7  -6   3   25.10   14.80
   6   6  -3   26.40   14.00
   6   6  -3   21.00   17.60
   6   6  -3   27.10   14.60
  -6  -6   3   42.80   12.20
  -6  -6   3   27.40   16.10
  -6  -6   3   34.40   13.80
   5   6  -3    4.10   12.50
   5   6  -3   -8.20   13.00
   5   6  -3   10.10   13.40
  -5  -6   3    4.20   10.30
  -5  -6   3   -0.40   11.10
  -5  -6   3    7.90   12.10
  -5  -6   3   -7.10   10.90
   4   6  -3   14.80    8.20
   4   6  -3    2.90    7.50
   4   6  -3    6.90    8.40
   4   6  -3   -1.20   10.00
   4   6  -3   20.50   10.90
   4   6  -3   17.70   14.40
  -4  -6   3    6.60   10.70
  -4  -6   3    0.90    8.70
  -4  -6   3   -1.40   10.40
  -4  -6   3   13.90   11.40
  -4  -6   3    0.60    9.90
  -4  -6   3   -3.90    9.30
   3   6  -3   -7.80    7.20
   3   6  -3   -7.80   10.20
   3   6  -3   -5.70    8.50
   3   6  -3    1.00    7.40
   3   6  -3    9.80   10.60
  -3  -6   3    2.30   10.90
  -3  -6   3   -1.40    8.70
  -3  -6   3   12.60    9.00
  -3  -6   3    4.90    8.60
  -3  -6   3   -6.10    8.40
  -3  -6   3    3.20    8.20
  -3  -6   3   -5.30    9.40
  -3  -6   3    1.70    6.50
   2   6  -3   95.99   15.00
   2   6  -3  151.98   18.40
   2   6  -3  124.19   17.80
   2   6  -3  117.29   20.90
   2   6  -3  111.09   17.50
   2   6  -3  110.19   17.30
  -2  -6   3  147.89   16.90
  -2  -6   3  118.59   15.10
  -2  -6   3  122.49   18.40
  -2  -6   3  108.89   19.10
  -2  -6   3  110.69   17.80
  -2  -6   3  112.19   22.10
  -2  -6   3  103.99   16.30
   1   6  -3   45.00   10.60
   1   6  -3   76.99   15.00
   1   6  -3   85.69   13.60
   1   6  -3   69.49   14.20
   1   6  -3   77.89   18.80
   1   6  -3   70.59   12.90
  -1  -6   3   77.79   13.60
  -1  -6   3   59.09   12.70
  -1  -6   3   84.89   13.80
  -1  -6   3   60.59   12.60
  -1  -6   3   71.09   13.80
  -1  -6   3   44.80   12.60
  -1  -6   3   80.19   12.70
  -1  -6   3   87.99   11.40
   0   6  -3   28.30    9.70
   0   6  -3   29.30   10.40
   0   6  -3   22.70    8.70
   0   6  -3   43.10   10.70
   0   6  -3   39.80   10.30
   0   6  -3   30.70    6.50
   0   6  -3   19.30   12.60
   0  -6   3   34.80    7.90
   0  -6   3   11.60    8.60
   0  -6   3   15.40    8.60
   0  -6   3   37.00   10.00
   0  -6   3   24.10    7.00
   0  -6   3   29.80   11.10
   0  -6   3   41.90   11.60
   0  -6   3   25.40    8.90
   0  -6   3   57.29   12.10
  -1   6  -3  116.69   13.40
  -1   6  -3  107.99   16.90
  -1   6  -3  157.08   18.70
  -1   6  -3  125.99   17.00
  -1   6  -3  116.59   16.30
  -1   6  -3  106.09   18.70
  -1   6  -3  114.19   17.50
   1  -6   3  124.79   18.30
   1  -6   3  152.68   19.90
   1  -6   3  107.59   18.00
   1  -6   3  122.59   11.50
   1  -6   3  107.19   14.70
   1  -6   3  116.89   17.20
   1  -6   3  116.19   16.30
   1  -6   3  144.19   18.60
   1  -6   3  134.09   12.50
  -2   6  -3   31.70   11.20
  -2   6  -3   37.50   10.30
  -2   6  -3   39.10   10.70
  -2   6  -3   50.29   13.90
  -2   6  -3   29.20   10.60
  -2   6  -3   51.69   14.00
  -2   6  -3   43.90   10.10
  -2   6  -3   35.60   10.00
   2  -6   3   71.59   13.10
   2  -6   3   47.70   12.40
   2  -6   3   37.80    9.60
   2  -6   3   51.49   10.90
   2  -6   3   43.40   10.90
   2  -6   3   50.49   11.40
   2  -6   3   36.70    6.10
   2  -6   3   47.60   10.90
  -3   6  -3   37.80    9.20
  -3   6  -3   26.10   10.90
  -3   6  -3   52.09   13.90
  -3   6  -3   49.80   15.40
  -3   6  -3   32.10   12.90
  -3   6  -3   38.50   10.40
  -3   6  -3   34.50   10.60
   3  -6   3   44.70   10.90
   3  -6   3   34.70   11.60
   3  -6   3   21.20    8.50
   3  -6   3   44.00   10.50
   3  -6   3   36.50   12.10
  -4   6  -3  241.18   22.60
  -4   6  -3  229.68   24.70
  -4   6  -3  203.08   21.60
  -4   6  -3  244.48   31.00
  -4   6  -3  248.68   24.20
   4  -6   3  274.67   23.60
   4  -6   3  252.07   24.50
   4  -6   3  250.77   24.60
   4  -6   3  264.67   20.30
   4  -6   3  261.37   21.50
   4  -6   3  292.97   20.50
  -5   6  -3   29.30   16.70
  -5   6  -3   66.19   15.40
  -5   6  -3   59.59   12.50
  -5   6  -3   84.19   18.10
  -5   6  -3   71.29   13.50
   5  -6   3   47.90   15.90
   5  -6   3   62.79   16.20
   5  -6   3   49.10   15.00
  -6   6  -3    9.80   11.30
  -6   6  -3   39.60   13.00
   6  -6   3    9.70   12.80
   6  -6   3   23.40   14.00
   6  -6   3   19.80   14.50
  -7   6  -3    8.70   12.50
  -7   6  -3  -17.80   16.90
   7  -6   3    0.40   14.40
   7  -6   3   14.00   14.10
   7  -6   3    1.50   12.20
  -8   6  -3    7.00   19.30
  -8   6  -3   28.00   17.60
   8  -6   3   15.50   15.60
   8  -6   3    9.00   18.80
   8  -6   3    6.10   15.90
  -9   6  -3  -29.60   17.60
  -9   6  -3   14.00   22.40
   9  -6   3   15.70   18.60
   9  -6   3   21.00   17.70
   9  -6   3    2.00   34.30
   9   5  -3   15.70   19.10
  -9  -5   3   34.50   23.40
   8   5  -3   -3.80   17.30
   8   5  -3   17.50   15.40
  -8  -5   3   11.40   17.70
   7   5  -3  -17.50    9.70
   7   5  -3    0.60   11.30
  -7  -5   3    3.10   12.40
  -7  -5   3  -31.30   11.90
   6   5  -3    4.70   11.20
   6   5  -3    5.40   12.10
   6   5  -3   26.40   13.10
  -6  -5   3   12.90   11.20
  -6  -5   3  -10.80   10.20
   5   5  -3   64.19   13.60
   5   5  -3  102.19   12.80
   5   5  -3  111.09   19.40
   5   5  -3  101.09   18.30
   5   5  -3   95.49   19.10
  -5  -5   3  108.19   17.30
  -5  -5   3   61.89   13.30
  -5  -5   3  113.29   20.80
  -5  -5   3  108.69   19.00
  -5  -5   3   80.29   16.60
   4   5  -3  205.88   23.80
   4   5  -3  171.58   18.90
   4   5  -3  167.08   24.30
   4   5  -3  212.28   17.50
   4   5  -3  186.38   24.00
  -4  -5   3  187.78   16.30
  -4  -5   3  183.88   18.80
  -4  -5   3  170.48   20.00
  -4  -5   3  190.38   25.10
  -4  -5   3  160.28   24.40
  -4  -5   3  204.38   13.30
  -4  -5   3  207.18   23.50
  -4  -5   3  194.28   24.70
   3   5  -3   83.89   14.80
   3   5  -3   40.50   15.50
   3   5  -3   83.39   15.90
   3   5  -3   80.39   14.20
   3   5  -3   92.69   14.50
   3   5  -3  108.09   16.00
  -3  -5   3   93.39   17.00
  -3  -5   3   86.39   14.00
  -3  -5   3   88.19   16.20
  -3  -5   3   71.19   12.90
  -3  -5   3   94.89   15.20
  -3  -5   3   89.89   13.10
  -3  -5   3   72.99   13.70
  -3  -5   3  128.39   15.30
  -3  -5   3   59.89   13.30
   2   5  -3   61.19   12.70
   2   5  -3   64.89   11.30
   2   5  -3   64.29   12.00
   2   5  -3   56.79   12.90
   2   5  -3   59.29   12.10
   2   5  -3   52.39   14.10
  -2  -5   3   53.99   12.20
  -2  -5   3   74.19   12.90
  -2  -5   3   51.19   11.80
  -2  -5   3   38.90   12.60
  -2  -5   3   50.39   12.20
  -2  -5   3   42.60   10.50
  -2  -5   3   56.09   11.00
   1   5  -3  175.38   16.60
   1   5  -3  151.08   14.80
   1   5  -3  179.28    8.40
   1   5  -3  156.28   15.60
   1   5  -3  142.09   17.80
   1   5  -3  174.78   23.60
   1   5  -3  182.78   17.80
  -1  -5   3  205.88   18.60
  -1  -5   3  135.89   17.20
  -1  -5   3  142.29   12.90
  -1  -5   3  176.18   16.90
  -1  -5   3  159.48   14.70
  -1  -5   3  198.18   18.10
  -1  -5   3  206.38   18.60
   0   5  -3  187.18   12.10
   0   5  -3  181.18   18.30
   0   5  -3  175.28   20.10
   0   5  -3  191.38   17.60
   0   5  -3  200.08   17.50
   0   5  -3  169.58   24.00
   0   5  -3  181.88   18.30
   0  -5   3  176.28   20.00
   0  -5   3  226.18   17.20
   0  -5   3  201.58   18.80
   0  -5   3  214.78   26.20
   0  -5   3  195.18   12.20
   0  -5   3  186.98   18.70
   0  -5   3  193.58   18.00
   0  -5   3  181.48   16.50
   0  -5   3  208.38   14.80
  -1   5  -3   27.00    9.70
  -1   5  -3   16.10    7.00
  -1   5  -3   19.60    9.90
  -1   5  -3   31.70    7.60
  -1   5  -3   18.60    8.90
  -1   5  -3   17.50    8.20
  -1   5  -3   37.80   12.00
   1  -5   3   22.90    6.60
   1  -5   3   18.90   10.80
   1  -5   3   36.00   11.00
   1  -5   3   29.60    9.20
   1  -5   3   21.00    7.00
   1  -5   3   20.00    9.50
   1  -5   3   25.00    6.30
   1  -5   3   27.30    8.60
  -2   5  -3   12.30    7.50
  -2   5  -3   -0.40    6.30
  -2   5  -3   12.40    5.70
  -2   5  -3    5.10    7.00
  -2   5  -3    1.10    8.00
  -2   5  -3   -0.60    4.70
  -2   5  -3    1.10    6.70
  -2   5  -3   -5.00    5.80
   2  -5   3    0.60    6.80
   2  -5   3    1.50    3.10
   2  -5   3   -9.30    6.70
   2  -5   3    0.90    5.30
   2  -5   3   -4.00    7.60
   2  -5   3    4.80    4.20
   2  -5   3   -6.30    6.00
   2  -5   3    4.50    6.60
  -3   5  -3  404.56   27.00
  -3   5  -3  352.86   27.00
  -3   5  -3  428.46   26.90
  -3   5  -3  444.96   31.00
  -3   5  -3  426.66   26.80
  -3   5  -3  370.56   25.80
  -3   5  -3  406.36   29.90
  -3   5  -3  407.36   25.00
   3  -5   3  438.46   26.70
   3  -5   3  401.86   27.50
   3  -5   3  367.26   26.70
   3  -5   3  406.76   24.70
   3  -5   3  381.86   24.90
   3  -5   3  398.06   24.50
  -4   5  -3  618.34   34.40
  -4   5  -3  544.75   35.10
  -4   5  -3  576.84   33.50
  -4   5  -3  625.74   39.70
  -4   5  -3  574.24   38.90
  -4   5  -3  618.14   31.70
   4  -5   3  588.54   36.30
   4  -5   3  533.85   38.10
   4  -5   3  632.54   36.90
   4  -5   3  616.24   31.40
   4  -5   3  601.04   37.10
   4  -5   3  545.65   34.80
   4  -5   3  611.14   29.80
  -5   5  -3  131.49   20.90
  -5   5  -3   91.89   12.60
  -5   5  -3  137.69   22.90
  -5   5  -3   86.09   16.70
  -5   5  -3  110.89   15.70
  -5   5  -3  125.39   18.30
   5  -5   3   97.79    9.40
   5  -5   3  112.59   19.40
   5  -5   3  128.09   20.10
   5  -5   3  113.29   19.40
   5  -5   3  113.29   20.30
   5  -5   3  124.09   15.20
  -6   5  -3   33.70   15.10
  -6   5  -3   45.90   14.40
  -6   5  -3   22.90   13.10
  -6   5  -3   21.20    9.40
   6  -5   3   28.30   14.20
   6  -5   3   45.10   13.50
   6  -5   3   29.90   14.50
  -7   5  -3   11.00   14.30
  -7   5  -3  -16.80   10.90
   7  -5   3  -13.40    9.60
   7  -5   3   22.70   13.00
   7  -5   3    9.20   12.20
  -8   5  -3   -8.20   15.10
  -8   5  -3  -22.50   14.40
   8  -5   3  -17.30   12.90
   8  -5   3   15.80   14.80
  -9   5  -3   -5.60   18.80
  -9   5  -3   16.70   23.10
   9  -5   3   -3.20   23.20
   9  -5   3  -12.00   17.00
   9  -5   3    9.60   20.50
 -10   5  -3   30.10   41.40
  10  -5   3  -10.10   19.70
  10  -5   3   -4.60   19.50
   9   4  -3   -5.90   17.40
   9   4  -3   23.70   32.70
  -9  -4   3   18.10   22.30
   8   4  -3   19.00   15.00
   8   4  -3   -3.60   15.40
  -8  -4   3   26.50   16.70
   7   4  -3   33.80   14.50
   7   4  -3   60.09   15.80
  -7  -4   3   14.90   19.30
  -7  -4   3   33.10   17.90
   6   4  -3   31.80   15.00
   6   4  -3    0.60   11.60
   6   4  -3    5.60   11.60
   6   4  -3    7.50   10.70
  -6  -4   3    4.20   12.30
  -6  -4   3    7.20   10.30
  -6  -4   3    0.10    8.20
   5   4  -3   11.90   10.10
   5   4  -3    8.50    5.50
   5   4  -3    7.20    8.10
   5   4  -3   14.90    9.70
   5   4  -3   -7.00    8.40
  -5  -4   3    9.50    8.40
  -5  -4   3    1.70    8.50
  -5  -4   3    5.30   10.10
  -5  -4   3   -3.60   10.10
  -5  -4   3   13.20    9.80
  -5  -4   3   -1.10   10.90
   4   4  -3  128.79   21.00
   4   4  -3  116.29   17.40
   4   4  -3  141.89   10.50
   4   4  -3  154.88   18.80
   4   4  -3  113.09   17.50
   4   4  -3  140.59   19.00
   4   4  -3  128.49   14.40
  -4  -4   3  119.29   17.60
  -4  -4   3  141.49   15.00
  -4  -4   3  139.19   18.60
  -4  -4   3  159.18   18.80
  -4  -4   3  153.08   15.70
  -4  -4   3  137.29   10.50
  -4  -4   3  158.48   16.40
  -4  -4   3  115.69   18.40
   3   4  -3    5.80    7.30
   3   4  -3   21.20    8.10
   3   4  -3    6.40    7.30
   3   4  -3    7.70    6.90
   3   4  -3    6.80    5.50
   3   4  -3    3.70    6.00
  -3  -4   3   19.40    7.70
  -3  -4   3    9.50    6.60
  -3  -4   3   10.80    7.50
  -3  -4   3   -1.80    5.80
  -3  -4   3    5.50    7.70
  -3  -4   3    9.60    5.90
  -3  -4   3    8.90    3.70
  -3  -4   3   26.40    9.40
  -3  -4   3   36.10   15.40
   2   4  -3  243.98   19.10
   2   4  -3  232.68   19.90
   2   4  -3  277.67   20.40
   2   4  -3  237.68   18.50
   2   4  -3  245.58   21.90
   2   4  -3  220.58   24.50
   2   4  -3  242.78   11.10
  -2  -4   3  248.58   21.90
  -2  -4   3  215.28   16.20
  -2  -4   3  285.87   21.20
  -2  -4   3  233.48   20.70
  -2  -4   3  241.48   21.20
  -2  -4   3  245.98   18.50
  -2  -4   3  251.47   20.10
  -2  -4   3  211.48   18.10
   1   4  -3   81.39   13.30
   1   4  -3   90.59   13.60
   1   4  -3   94.99   12.90
   1   4  -3   92.49   13.20
   1   4  -3   90.79   15.80
   1   4  -3  104.29   14.10
   1   4  -3   84.29    6.30
  -1  -4   3   92.69   12.30
  -1  -4   3   72.99   12.90
  -1  -4   3   86.89   10.40
  -1  -4   3  101.69   13.90
  -1  -4   3   91.89   12.90
  -1  -4   3  131.89   16.10
  -1  -4   3   91.29   15.80
  -1  -4   3   78.39   12.70
   0   4  -3   57.69   10.40
   0   4  -3   82.29   12.60
   0   4  -3   67.69   11.00
   0   4  -3   45.60   12.50
   0   4  -3   59.39   11.60
   0   4  -3   54.19   10.50
   0  -4   3   68.39   11.90
   0  -4   3   52.69   11.50
   0  -4   3   57.99   10.90
   0  -4   3   50.29    7.70
   0  -4   3   52.89    6.70
   0  -4   3   62.89   11.80
   0  -4   3   52.89    8.70
   0  -4   3   63.79   10.80
   0  -4   3   52.39   10.80
  -1   4  -3   21.70   10.60
  -1   4  -3   48.90   10.20
  -1   4  -3   21.00    8.00
  -1   4  -3   26.70    7.20
  -1   4  -3   37.50    9.00
  -1   4  -3   31.70    8.00
  -1   4  -3   50.39   11.60
   1  -4   3   31.70   10.70
   1  -4   3   34.40    3.60
   1  -4   3   35.60    9.60
   1  -4   3   23.20   10.90
   1  -4   3   35.20   10.30
   1  -4   3   41.00    7.60
   1  -4   3   37.90   10.30
   1  -4   3   17.60    8.20
  -2   4  -3   25.10    7.10
  -2   4  -3   19.80    8.70
  -2   4  -3   36.20    8.80
  -2   4  -3   30.10    9.60
  -2   4  -3   16.50    7.60
  -2   4  -3   23.70    8.20
  -2   4  -3   25.60    8.70
   2  -4   3   11.50    7.50
   2  -4   3    6.40    4.90
   2  -4   3   25.20    7.60
   2  -4   3   30.40    7.40
   2  -4   3   30.50    8.70
   2  -4   3   17.90    5.90
   2  -4   3   31.10    8.30
  -3   4  -3   22.90    7.40
  -3   4  -3   28.30    7.20
  -3   4  -3   20.80    8.80
  -3   4  -3   14.30    6.10
  -3   4  -3   12.50    7.40
  -3   4  -3   21.00    8.30
  -3   4  -3   26.00   10.30
   3  -4   3    8.60    5.50
   3  -4   3   16.00    7.50
   3  -4   3   22.20    8.60
   3  -4   3   11.60    5.80
   3  -4   3   17.70    8.00
   3  -4   3   14.30    7.00
  -4   4  -3   17.80    9.50
  -4   4  -3   12.20    5.40
  -4   4  -3   12.40    9.80
  -4   4  -3   22.80    7.50
  -4   4  -3   14.80    9.40
  -4   4  -3   18.70    9.50
  -4   4  -3   19.40    9.60
  -4   4  -3   20.30    7.00
  -4   4  -3   16.50    8.10
   4  -4   3   18.50    5.20
   4  -4   3    4.40    6.00
   4  -4   3   20.00    5.30
   4  -4   3   26.50    9.40
   4  -4   3   25.50    5.70
   4  -4   3   13.30    7.30
   4  -4   3   25.90    7.40
   4  -4   3   25.90   10.70
  -5   4  -3   -2.00    8.20
  -5   4  -3   -7.30    6.80
  -5   4  -3  -13.40    6.00
  -5   4  -3   13.00   10.10
  -5   4  -3    1.30    6.00
  -5   4  -3    5.20    4.00
  -5   4  -3   -2.40    7.00
  -5   4  -3   -4.50    7.20
   5  -4   3    7.00    8.30
   5  -4   3    9.90    9.10
   5  -4   3   -7.30    6.20
   5  -4   3  -18.90   11.10
   5  -4   3   -6.20    5.20
  -6   4  -3  102.89   15.00
  -6   4  -3   88.59   20.10
  -6   4  -3   68.39   13.90
  -6   4  -3  113.79   21.90
  -6   4  -3   84.99   12.60
   6  -4   3   64.59   15.80
   6  -4   3   51.79   16.00
   6  -4   3  102.29   18.40
   6  -4   3   41.20   13.10
  -7   4  -3   12.50   12.00
  -7   4  -3   -8.20   12.90
  -7   4  -3   -0.30   12.20
   7  -4   3    5.00   11.90
   7  -4   3    4.30   14.30
   7  -4   3   -5.50    9.80
  -8   4  -3   49.80   17.00
  -8   4  -3   30.30   18.00
   8  -4   3   47.10   17.10
   8  -4   3   62.09   20.00
   8  -4   3   61.29   20.20
  -9   4  -3    9.50   19.30
  -9   4  -3    8.50   16.70
   9  -4   3    9.50   15.00
   9  -4   3   -4.80   15.10
   9  -4   3   -8.10   17.60
 -10   4  -3   28.60   23.20
  10  -4   3   24.90   21.30
  10  -4   3   -1.60   18.80
  10  -4   3    3.80   23.90
   9   3  -3  -28.10   18.00
   9   3  -3  -25.50   15.60
  -9  -3   3   19.70   19.40
   8   3  -3   14.10   16.80
   8   3  -3    7.80   11.40
  -8  -3   3   14.20   16.60
   7   3  -3   17.60   13.20
   7   3  -3   11.10   12.90
   7   3  -3   11.50   13.70
  -7  -3   3    9.00   13.20
   6   3  -3    2.20    8.80
   6   3  -3   18.30   10.30
   6   3  -3    1.30    7.00
   6   3  -3    9.10   10.20
  -6  -3   3    8.90    9.50
  -6  -3   3    1.50    8.90
  -6  -3   3  -10.10   10.40
  -6  -3   3  -15.60    8.60
  -6  -3   3    0.80   11.80
  -6  -3   3    4.90    7.10
   5   3  -3   49.50   10.40
   5   3  -3   35.10   11.60
   5   3  -3   37.50   10.40
   5   3  -3   58.99   14.80
   5   3  -3   65.99   11.30
  -5  -3   3   45.20   10.90
  -5  -3   3   57.99   15.60
  -5  -3   3   27.30    8.70
  -5  -3   3   38.20    8.00
  -5  -3   3   64.59   12.50
  -5  -3   3   60.39   13.50
  -5  -3   3   41.80   10.10
   4   3  -3   26.70    6.10
   4   3  -3   12.10    7.40
   4   3  -3   20.80    6.80
   4   3  -3   38.70   10.00
   4   3  -3   28.80   10.30
   4   3  -3   30.30    7.00
   4   3  -3   36.10    9.20
  -4  -3   3   29.50   10.90
  -4  -3   3   20.30    8.00
  -4  -3   3   29.90    8.00
  -4  -3   3   28.50    6.50
  -4  -3   3   22.70    8.40
  -4  -3   3   36.50   10.00
  -4  -3   3   18.50    8.40
  -4  -3   3    2.50    8.10
   3   3  -3  650.33   34.90
   3   3  -3  671.63   31.70
   3   3  -3  652.03   34.80
   3   3  -3  669.63   34.90
   3   3  -3  642.24   30.60
   3   3  -3  635.04   34.30
   3   3  -3  647.74   27.80
  -3  -3   3  668.63   35.20
  -3  -3   3  663.23   34.00
  -3  -3   3  641.04   25.80
  -3  -3   3  658.23   31.80
  -3  -3   3  696.83   33.50
  -3  -3   3  654.73   35.40
  -3  -3   3  669.13   34.60
  -3  -3   3  685.53   38.00
  -3  -3   3  633.14   34.00
   2   3  -3    2.60    9.80
   2   3  -3   48.80   10.70
   2   3  -3   40.80   14.20
   2   3  -3   11.00    6.80
   2   3  -3   22.50    8.40
   2   3  -3   57.59   13.20
   2   3  -3   10.70   10.00
  -2  -3   3   -1.90   10.70
  -2  -3   3   14.50    6.70
  -2  -3   3   19.80    8.40
  -2  -3   3   28.20   14.40
  -2  -3   3   23.70    7.60
  -2  -3   3   22.50   11.40
  -2  -3   3   15.70    3.40
  -2  -3   3   68.99   12.80
   1   3  -3    0.80    4.50
   1   3  -3   -1.10    3.50
   1   3  -3    3.70    4.50
   1   3  -3    4.60    6.20
   1   3  -3    7.90    5.70
   1   3  -3   -0.60    5.30
   1   3  -3    5.60    5.80
  -1  -3   3    3.50    5.70
  -1  -3   3   -2.00    3.40
  -1  -3   3   -4.40    4.80
  -1  -3   3   -0.90    4.90
  -1  -3   3    8.40    5.50
  -1  -3   3    7.10    4.40
  -1  -3   3    3.10    5.00
  -1  -3   3    1.70    4.50
   0   3  -3  290.57   18.40
   0   3  -3  265.07   13.70
   0   3  -3  281.27   18.30
   0   3  -3  264.67   18.20
   0   3  -3  275.07   16.40
   0   3  -3  269.27   17.60
   0   3  -3  288.67   18.70
   0  -3   3  268.77   14.20
   0  -3   3  280.17   18.00
   0  -3   3  270.27   18.10
   0  -3   3  284.77   15.70
   0  -3   3  283.17   19.00
   0  -3   3  270.87   18.20
   0  -3   3  262.77   17.90
   0  -3   3  283.17   16.60
   0  -3   3  243.28   17.00
  -1   3  -3  104.79   12.80
  -1   3  -3  128.59   11.90
  -1   3  -3  110.49   11.40
  -1   3  -3  111.39   12.00
  -1   3  -3  141.99   13.90
  -1   3  -3  112.49   11.30
  -1   3  -3  101.19    8.60
  -1   3  -3  128.39   10.10
   1  -3   3  119.89    9.00
   1  -3   3  110.19   11.30
   1  -3   3  130.79   12.80
   1  -3   3  142.69   16.20
   1  -3   3  114.69   13.30
   1  -3   3  124.09   10.40
  -2   3  -3    6.20    4.60
  -2   3  -3    5.40    5.30
  -2   3  -3    2.80    5.00
  -2   3  -3   13.10    6.50
  -2   3  -3   13.50    5.50
  -2   3  -3   10.00    6.70
  -2   3  -3    7.50    4.80
  -2   3  -3    7.30    5.40
   2  -3   3   13.30    6.60
   2  -3   3    5.50    4.80
   2  -3   3   10.10    5.40
   2  -3   3   13.80    2.90
   2  -3   3    5.00    4.70
   2  -3   3    9.30    2.40
   2  -3   3    3.80    6.00
   2  -3   3    9.40    4.60
   2  -3   3    1.50    5.30
  -3   3  -3  154.38   14.60
  -3   3  -3  141.99   13.90
  -3   3  -3  155.68   18.90
  -3   3  -3  131.19   16.10
  -3   3  -3  132.89   16.00
  -3   3  -3  133.79   15.50
  -3   3  -3  132.79   11.20
  -3   3  -3  120.29   11.90
   3  -3   3  132.99   17.60
   3  -3   3  111.89   10.00
   3  -3   3  131.89   11.10
   3  -3   3  146.79   14.30
   3  -3   3  140.39   14.30
   3  -3   3  129.49   10.40
   3  -3   3  128.19   13.10
   3  -3   3  144.59   14.00
  -4   3  -3  162.48   12.90
  -4   3  -3  168.78   21.30
  -4   3  -3  193.88   15.10
  -4   3  -3  184.58   17.40
  -4   3  -3  165.08   19.10
  -4   3  -3  160.68   15.70
  -4   3  -3  166.38   13.30
  -4   3  -3  161.78   18.60
  -4   3  -3  165.18   11.90
   4  -3   3  176.78   13.40
   4  -3   3  164.48   16.30
   4  -3   3  178.58   12.10
   4  -3   3  165.78    8.00
   4  -3   3  163.58   20.20
   4  -3   3  173.08   15.50
   4  -3   3  165.28   17.10
  -5   3  -3    2.30    2.20
  -5   3  -3    0.50    4.50
  -5   3  -3    6.80    6.90
  -5   3  -3    5.40    2.90
  -5   3  -3    1.90    7.80
  -5   3  -3    6.90    6.80
  -5   3  -3    5.10    2.00
  -5   3  -3    8.80    6.90
  -5   3  -3   -3.30    4.20
   5  -3   3   14.10    7.80
   5  -3   3    5.50   10.10
   5  -3   3   -1.60    2.90
   5  -3   3   10.10    6.10
   5  -3   3    4.50    9.10
   5  -3   3    8.90    7.80
  -6   3  -3  572.64   34.60
  -6   3  -3  526.95   36.70
  -6   3  -3  506.15   27.40
  -6   3  -3  535.25   34.20
  -6   3  -3  536.95   23.10
  -6   3  -3  545.05   27.60
   6  -3   3  515.65   36.80
   6  -3   3  542.85   33.70
   6  -3   3  540.95   36.90
   6  -3   3  526.65   32.50
   6  -3   3  586.54   37.60
  -7   3  -3   13.00   11.10
  -7   3  -3    9.00   10.30
   7  -3   3  -15.30   11.70
   7  -3   3  -12.50   11.00
   7  -3   3   -6.10   10.80
   7  -3   3  -16.10   10.50
  -8   3  -3   13.10   13.00
  -8   3  -3   18.90   14.40
   8  -3   3   18.40   13.60
   8  -3   3   33.60   16.20
   8  -3   3   14.10   14.30
  -9   3  -3   42.00   19.50
   9  -3   3    9.30   15.20
   9  -3   3   26.10   16.20
   9  -3   3    2.20   17.00
 -10   3  -3   -2.70   19.80
  10  -3   3  -17.90   15.90
  10  -3   3   30.30   24.90
  10  -3   3   -9.30   20.40
  10   2  -3   34.90   19.10
  10   2  -3   11.40   24.10
 -10  -2   3  -13.90   22.70
   9   2  -3   13.60   17.60
   9   2  -3    6.50   17.50
  -9  -2   3  -11.00   16.70
   8   2  -3   54.19   15.00
   8   2  -3   69.99   22.40
   8   2  -3   25.10   17.00
  -8  -2   3   45.40   16.10
   7   2  -3   -5.20   12.60
   7   2  -3   -6.90   11.40
   7   2  -3    1.40   11.10
  -7  -2   3   -2.80   12.30
   6   2  -3   49.70   10.30
   6   2  -3   58.19   16.20
   6   2  -3   64.09   11.30
   6   2  -3   61.89   15.70
   6   2  -3   68.29   13.50
  -6  -2   3   88.89   17.60
  -6  -2   3   65.39   14.10
  -6  -2   3   60.39   11.80
  -6  -2   3   65.99   12.10
  -6  -2   3   66.19   11.80
  -6  -2   3   70.39   12.10
   5   2  -3   76.19   12.40
   5   2  -3   70.19   12.40
   5   2  -3  101.29   17.10
   5   2  -3   86.49   16.00
   5   2  -3   65.69   10.20
   5   2  -3   62.09    9.00
  -5  -2   3   82.29   13.40
  -5  -2   3   80.79   16.00
  -5  -2   3   92.49   17.90
  -5  -2   3   69.49   10.60
  -5  -2   3  103.09   18.50
  -5  -2   3   80.49   11.70
  -5  -2   3   70.19   10.20
  -5  -2   3   74.49   12.30
   4   2  -3  195.88   18.30
   4   2  -3  189.88   11.20
   4   2  -3  188.28   11.40
   4   2  -3  189.98   15.20
   4   2  -3  192.38   13.30
   4   2  -3  196.38   18.70
   4   2  -3  202.18   18.90
   4   2  -3  227.88   15.50
   4   2  -3  216.28   17.00
  -4  -2   3  191.08   15.60
  -4  -2   3  194.58   15.70
  -4  -2   3  196.08   18.70
  -4  -2   3  190.78   18.00
  -4  -2   3  200.78   20.00
  -4  -2   3  202.98   13.80
  -4  -2   3  228.18   16.40
  -4  -2   3  179.88   21.40
  -4  -2   3  199.18   16.50
   3   2  -3  104.29   14.80
   3   2  -3  110.69   12.20
   3   2  -3   79.49   12.00
   3   2  -3  102.09    9.80
   3   2  -3   89.49   11.30
   3   2  -3   87.59   12.00
   3   2  -3  103.69    9.80
  -3  -2   3   97.49   11.60
  -3  -2   3   99.99   13.00
  -3  -2   3  105.79    7.80
  -3  -2   3  124.69   15.60
  -3  -2   3   91.99   13.10
  -3  -2   3   96.59   12.00
  -3  -2   3   77.69   12.80
  -3  -2   3   88.09   13.90
  -3  -2   3   91.49   11.40
   2   2  -3  112.89   10.00
   2   2  -3   78.39   10.30
   2   2  -3   90.69   13.20
   2   2  -3   96.89    9.50
   2   2  -3   99.19   11.90
   2   2  -3  107.19   13.40
   2   2  -3  107.89   12.40
  -2  -2   3   93.19   11.80
  -2  -2   3  100.69    5.30
  -2  -2   3  100.39   12.10
  -2  -2   3   92.19   12.50
  -2  -2   3  115.59   11.00
  -2  -2   3  110.29   13.70
  -2  -2   3  102.29   10.30
  -2  -2   3  106.69   10.20
  -2  -2   3  112.39   13.40
   1   2  -3  349.37   20.70
   1   2  -3  341.97   20.50
   1   2  -3  387.16   21.20
   1   2  -3  356.46   19.70
   1   2  -3  392.96   21.30
   1   2  -3  352.26   19.90
   1   2  -3  358.66   20.40
  -1  -2   3  402.16   21.20
  -1  -2   3  375.66   20.10
  -1  -2   3  359.66   20.30
  -1  -2   3  369.56   20.20
  -1  -2   3  360.56   19.80
  -1  -2   3  325.47   20.00
  -1  -2   3  341.07   20.10
  -1  -2   3  375.66   19.60
   0   2  -3  120.39   10.50
   0   2  -3  115.19   10.50
   0   2  -3  139.09   11.30
   0   2  -3  149.09   11.70
   0   2  -3  113.69   10.60
   0   2  -3  125.69    9.70
   0   2  -3  136.69   12.00
   0  -2   3  138.49   10.30
   0  -2   3  104.59   10.10
   0  -2   3  113.29   10.40
   0  -2   3  118.09    7.20
   0  -2   3  122.69   10.80
   0  -2   3  129.69   11.20
   0  -2   3  131.79   10.80
  -1   2  -3  240.28   15.20
  -1   2  -3  248.88   14.40
  -1   2  -3  256.87   15.80
  -1   2  -3  260.57   12.80
  -1   2  -3  238.18   15.00
  -1   2  -3  266.67   15.70
  -1   2  -3  259.37   16.80
  -1   2  -3  272.17   15.90
   1  -2   3  229.98   16.10
   1  -2   3  247.08   15.10
   1  -2   3  256.37   14.20
   1  -2   3  238.88   15.00
   1  -2   3  239.58   12.70
   1  -2   3  229.88   15.00
   1  -2   3  261.87   15.50
  -2   2  -3    3.90    3.80
  -2   2  -3   -4.00    4.30
  -2   2  -3   -1.60    3.10
  -2   2  -3    2.20    1.80
  -2   2  -3   -4.40    2.60
  -2   2  -3    0.20    3.20
  -2   2  -3    1.60    4.00
  -2   2  -3    0.20    3.90
   2  -2   3    2.90    2.90
   2  -2   3    4.40    3.80
   2  -2   3    1.40    2.40
   2  -2   3    4.70    2.90
   2  -2   3    0.00    1.70
   2  -2   3    8.30    4.70
   2  -2   3   -2.60    3.40
   2  -2   3   -1.50    4.80
   2  -2   3   -2.10    2.60
  -3   2  -3  356.46   21.10
  -3   2  -3  330.17   22.40
  -3   2  -3  317.57   18.30
  -3   2  -3  334.17   18.00
  -3   2  -3  336.17   20.80
  -3   2  -3  317.67   16.50
  -3   2  -3  342.27   19.70
  -3   2  -3  305.07   20.60
  -3   2  -3  350.76   13.60
  -3   2  -3  341.67   18.20
   3  -2   3  322.27   16.70
   3  -2   3  357.16   22.80
   3  -2   3  306.37   15.00
   3  -2   3  352.66   22.10
   3  -2   3  338.47   17.90
   3  -2   3  324.57   15.20
   3  -2   3  311.17   21.40
   3  -2   3  319.37   21.10
  -4   2  -3   33.40    7.30
  -4   2  -3   35.40    8.10
  -4   2  -3   22.40    3.80
  -4   2  -3   11.40    7.60
  -4   2  -3   16.70    3.80
  -4   2  -3   33.00    6.30
  -4   2  -3   32.00    7.10
  -4   2  -3   28.30    4.60
  -4   2  -3   26.90    5.80
  -4   2  -3   17.70    8.70
   4  -2   3   35.50    7.70
   4  -2   3   23.50    9.10
   4  -2   3   26.50    8.90
   4  -2   3   29.40    9.00
   4  -2   3   35.90    5.10
   4  -2   3   22.40    9.60
  -5   2  -3    0.90    3.60
  -5   2  -3    3.50    3.60
  -5   2  -3    9.10    6.60
  -5   2  -3   15.50    7.50
  -5   2  -3   -0.80    5.20
  -5   2  -3    8.50    6.80
  -5   2  -3    4.20    9.70
  -5   2  -3    2.20    3.10
   5  -2   3   10.60    7.40
   5  -2   3   -5.20    6.00
   5  -2   3   18.20    7.40
   5  -2   3   -4.70    6.70
   5  -2   3   -3.30    5.70
  -6   2  -3    8.40    8.30
  -6   2  -3    4.60    4.90
  -6   2  -3   17.60    5.20
  -6   2  -3    4.90    9.00
  -6   2  -3  -11.20    6.10
  -6   2  -3    4.70    5.10
   6  -2   3   12.70   10.80
   6  -2   3  -11.00    8.70
   6  -2   3   -7.70    8.90
   6  -2   3   -2.30   10.30
   6  -2   3   -4.30    9.30
  -7   2  -3   91.39   12.90
  -7   2  -3   83.89   17.10
  -7   2  -3   87.29   17.70
   7  -2   3   86.99   18.40
   7  -2   3   74.49   16.90
   7  -2   3   80.29   16.30
   7  -2   3   74.59   16.20
   7  -2   3   97.69   19.70
  -8   2  -3   26.30   10.50
  -8   2  -3   39.50   13.30
  -8   2  -3   65.49   17.60
   8  -2   3   71.49   18.50
   8  -2   3   79.19   20.00
   8  -2   3   78.29   18.60
   8  -2   3   69.29   19.60
   8  -2   3   27.80   14.90
  -9   2  -3   30.40   14.80
   9  -2   3   -3.10   16.20
   9  -2   3   28.00   18.80
  10  -2   3   -2.40   19.90
  10  -2   3  -20.60   18.80
  10  -2   3  -13.20   18.30
  10   1  -3   11.80   18.40
  10   1  -3   62.59   29.60
   9   1  -3    1.60   15.00
   9   1  -3   31.20   21.90
   9   1  -3   27.80   17.50
  -9  -1   3   -4.70   17.20
  -9  -1   3   15.00   15.60
   8   1  -3    5.30   13.20
   8   1  -3  -10.30   11.60
   8   1  -3   18.10   13.60
   8   1  -3   -4.20    9.90
   7   1  -3   21.50   11.50
   7   1  -3   -9.20   10.30
   7   1  -3    1.00   10.50
  -7  -1   3   22.80   12.50
   6   1  -3   -5.50    6.30
   6   1  -3   -3.30    6.60
   6   1  -3   16.00   11.20
   6   1  -3    9.90    7.10
   6   1  -3    4.60    9.50
  -6  -1   3    3.80    5.70
  -6  -1   3    4.90    6.50
  -6  -1   3    9.50    9.20
  -6  -1   3   -6.90    6.60
  -6  -1   3    3.90    6.10
  -6  -1   3   -8.40   10.60
   5   1  -3   -0.20    6.80
   5   1  -3    0.70    4.80
   5   1  -3   -5.00    5.20
   5   1  -3   -5.00    5.70
   5   1  -3   -2.80    6.50
  -5  -1   3   10.10    7.60
  -5  -1   3   -8.40    5.80
  -5  -1   3    9.60   10.30
  -5  -1   3    8.90    6.40
  -5  -1   3    3.30    4.80
  -5  -1   3   -3.80    4.70
  -5  -1   3    5.50    4.60
  -5  -1   3    3.60   10.40
   4   1  -3    1.20    3.90
   4   1  -3   -9.70    6.70
   4   1  -3   -0.10    5.20
   4   1  -3    9.70    5.20
   4   1  -3   -2.30    6.20
   4   1  -3    6.30    4.00
   4   1  -3    3.90    6.50
  -4  -1   3    6.10    6.00
  -4  -1   3    5.70    5.20
  -4  -1   3    4.30    4.40
  -4  -1   3    0.90    4.00
  -4  -1   3    2.00    4.20
  -4  -1   3    2.30    6.30
  -4  -1   3    9.70    8.40
  -4  -1   3    3.30    7.40
  -4  -1   3   11.10    4.20
  -4  -1   3   -4.20    6.00
   3   1  -3  -23.80   12.00
   3   1  -3   15.10    7.00
   3   1  -3   16.10    6.60
   3   1  -3   21.60    6.10
   3   1  -3   17.30    9.30
   3   1  -3   12.00    4.80
   3   1  -3   18.50    6.10
   3   1  -3   30.00    8.40
   3   1  -3   12.50    5.00
  -3  -1   3   18.70    5.60
  -3  -1   3    5.00    7.10
  -3  -1   3   25.10    6.10
  -3  -1   3   15.50    6.70
  -3  -1   3   25.20    9.00
  -3  -1   3   17.40    9.60
  -3  -1   3   15.70    6.00
   2   1  -3    0.20    2.90
   2   1  -3    2.40    4.80
   2   1  -3   -1.70    3.70
   2   1  -3   -2.10    3.00
   2   1  -3   -0.50    2.80
   2   1  -3    8.00    5.30
   2   1  -3   -0.50    1.90
   2   1  -3    3.30    3.30
  -2  -1   3    5.90    3.80
  -2  -1   3    6.50    4.80
  -2  -1   3    2.80    4.70
  -2  -1   3    2.40    2.70
  -2  -1   3   -3.70    4.80
  -2  -1   3    2.90    3.20
  -2  -1   3    4.70    3.90
  -2  -1   3   -1.00    3.70
   1   1  -3  582.54   24.60
   1   1  -3  518.65   27.60
   1   1  -3  558.04   26.50
   1   1  -3  583.94   25.80
   1   1  -3  536.05   26.00
   1   1  -3  564.74   25.60
   1   1  -3  523.45   24.10
  -1  -1   3  610.44   27.20
  -1  -1   3  589.54   26.40
  -1  -1   3  571.14   25.80
  -1  -1   3  547.45   27.10
  -1  -1   3  576.74   26.90
  -1  -1   3  567.04   25.90
   0   1  -3  345.47   18.60
   0   1  -3  307.17   17.20
   0   1  -3  312.07   17.10
   0   1  -3  313.27   16.60
   0   1  -3  334.87   13.40
   0   1  -3  336.67   17.30
   0   1  -3  303.17   17.00
   0  -1   3  322.67   16.70
   0  -1   3  318.47   17.20
   0  -1   3  310.37   16.90
   0  -1   3  349.17   18.40
   0  -1   3  344.17   17.80
   0  -1   3  323.57   17.10
   0  -1   3  339.27   13.50
  -1   1  -3   84.09    6.90
  -1   1  -3   93.59    9.30
  -1   1  -3   76.79    7.40
  -1   1  -3   80.39    8.10
  -1   1  -3   79.59    7.70
  -1   1  -3  100.49    8.40
  -1   1  -3   98.29    8.50
   1  -1   3   88.89    7.90
   1  -1   3   79.79   10.20
   1  -1   3   79.99    7.40
   1  -1   3   78.59    6.60
   1  -1   3   84.89    7.70
   1  -1   3   79.19    7.60
   1  -1   3   82.69    8.40
  -2   1  -3  168.58    9.20
  -2   1  -3  163.58    9.90
  -2   1  -3  155.58   12.60
  -2   1  -3  172.48   12.40
  -2   1  -3  164.48   10.90
  -2   1  -3  176.18   11.00
  -2   1  -3  177.48   10.90
  -2   1  -3  187.48   13.30
  -2   1  -3  169.18   10.40
   2  -1   3  180.88   13.50
   2  -1   3  164.98   13.10
   2  -1   3  156.98   14.60
   2  -1   3  167.78   10.90
   2  -1   3  168.88   12.50
   2  -1   3  163.28   10.30
   2  -1   3  174.38   10.10
   2  -1   3  170.48   10.10
  -3   1  -3   59.19    6.80
  -3   1  -3   70.59   10.50
  -3   1  -3   61.29    9.70
  -3   1  -3   54.59   10.30
  -3   1  -3   55.49    6.70
  -3   1  -3   54.69    6.70
  -3   1  -3   74.59   10.90
  -3   1  -3   63.49    5.70
  -3   1  -3   67.59    8.60
  -3   1  -3   59.69    7.80
   3  -1   3   56.79    9.40
   3  -1   3   60.49   10.40
   3  -1   3   66.69    8.90
   3  -1   3   75.09   12.50
   3  -1   3   67.09   10.30
   3  -1   3   56.49    6.10
   3  -1   3   63.59    8.60
  -4   1  -3    9.90    7.20
  -4   1  -3    4.90    5.40
  -4   1  -3    4.20    3.90
  -4   1  -3   -6.30    5.70
  -4   1  -3    2.30    2.50
  -4   1  -3    3.40    4.60
  -4   1  -3    3.80    2.80
  -4   1  -3   -6.50    5.60
  -4   1  -3    4.50    6.50
  -4   1  -3   -7.70    3.30
   4  -1   3    1.50    5.60
   4  -1   3    2.50    2.00
   4  -1   3    5.20    6.00
   4  -1   3    0.40    5.60
   4  -1   3    2.20    2.20
   4  -1   3    1.10    4.60
   4  -1   3    4.50    5.90
  -5   1  -3  242.38   12.40
  -5   1  -3  269.77   19.90
  -5   1  -3  258.27   23.40
  -5   1  -3  237.18   20.60
  -5   1  -3  266.27   16.40
  -5   1  -3  247.78   12.40
  -5   1  -3  274.27   18.50
  -5   1  -3  235.38   20.80
  -5   1  -3  250.47   21.60
  -5   1  -3  258.57   19.50
  -5   1  -3  245.88   21.50
   5  -1   3  240.08   20.90
   5  -1   3  244.68   21.10
   5  -1   3  290.87   21.90
   5  -1   3  218.18   17.60
   5  -1   3  236.18   19.90
   5  -1   3  238.28   21.10
  -6   1  -3    7.80    5.40
  -6   1  -3    5.60   10.20
  -6   1  -3   14.90   10.70
  -6   1  -3   15.40    8.30
  -6   1  -3    5.60    3.20
  -6   1  -3    7.00    3.30
   6  -1   3    8.20    7.30
   6  -1   3   -2.90    9.50
   6  -1   3   19.00    8.80
   6  -1   3   12.70   10.40
   6  -1   3    5.10    7.30
   6  -1   3   13.70    7.50
  -7   1  -3   67.69   14.50
  -7   1  -3   61.69   12.60
  -7   1  -3   88.69   17.60
  -7   1  -3   80.69   15.00
   7  -1   3   64.99   14.90
   7  -1   3   93.79   17.50
   7  -1   3   81.19   17.50
   7  -1   3  102.39   20.30
   7  -1   3   70.99   16.90
  -8   1  -3   14.20   12.40
  -8   1  -3    8.60   10.90
  -8   1  -3   42.50   12.20
   8  -1   3    9.50   13.70
   8  -1   3   20.20   12.90
   8  -1   3   -4.30   11.80
   8  -1   3   10.70   13.40
   8  -1   3   15.50   13.00
  -9   1  -3    5.60   12.40
   9  -1   3  -11.90   13.60
   9  -1   3  -10.40   12.40
   9  -1   3   -5.20   14.90
   9  -1   3  -30.90   14.10
   9  -1   3  -22.10   15.00
  10  -1   3   30.60   20.60
  10  -1   3   10.80   23.30
  10  -1   3   34.70   23.90
  10   0  -3   -3.80   18.50
  10   0  -3    0.30   21.00
  10   0  -3   -3.70   16.40
 -10   0   3    8.90   23.30
   9   0  -3   15.00   18.50
   9   0  -3   10.70   16.90
   9   0  -3   -6.10   14.00
  -9   0   3   -4.90   15.10
  -9   0   3  -19.60   13.30
   8   0  -3   12.40   13.20
   8   0  -3   11.20   10.90
   8   0  -3   12.20   13.50
   8   0  -3  -18.80   12.80
  -8   0   3   -5.60   13.50
   7   0  -3  -10.50    8.60
   7   0  -3   25.50   14.00
   7   0  -3  -10.70   10.40
   7   0  -3   12.50    7.90
  -7   0   3   11.60   18.70
  -7   0   3   14.00   11.10
   6   0  -3   -0.70    9.90
   6   0  -3    3.90    6.60
   6   0  -3    6.90    6.50
   6   0  -3   10.20    8.90
  -6   0   3    9.60    8.80
  -6   0   3    0.50    5.30
  -6   0   3    1.50    8.50
  -6   0   3   -1.30    5.50
  -6   0   3    5.20   11.20
  -6   0   3    7.00    4.90
   5   0  -3  153.78   19.60
   5   0  -3  141.89   18.50
   5   0  -3  132.39   16.10
   5   0  -3  168.78   16.70
   5   0  -3  163.48   13.40
  -5   0   3  128.19   10.50
  -5   0   3  115.99   13.20
  -5   0   3  157.68   12.50
  -5   0   3  168.28   20.80
  -5   0   3  149.88   19.00
  -5   0   3  154.38   12.80
   4   0  -3  536.45   29.40
   4   0  -3  456.65   29.40
   4   0  -3  456.35   27.50
   4   0  -3  491.35   24.60
   4   0  -3  504.65   25.50
   4   0  -3  473.35   28.20
  -4   0   3  450.15   28.20
  -4   0   3  448.46   27.70
  -4   0   3  470.95   24.10
  -4   0   3  519.55   30.10
  -4   0   3  487.75   24.10
  -4   0   3  425.66   29.40
  -4   0   3  489.45   20.70
  -4   0   3  485.65   23.90
   3   0  -3   44.30   10.30
   3   0  -3   35.10    6.80
   3   0  -3   48.00   11.30
   3   0  -3   62.09   10.10
   3   0  -3   60.29    8.20
   3   0  -3   44.60    6.80
   3   0  -3   61.09   10.90
   3   0  -3   42.40    5.70
  -3   0   3   40.80    8.40
  -3   0   3   35.50    7.00
  -3   0   3   37.60    6.90
  -3   0   3   58.69    9.70
  -3   0   3   33.50    6.10
  -3   0   3   49.90    9.30
  -3   0   3   44.20   12.50
  -3   0   3   36.90    9.20
  -3   0   3   43.90    5.70
   2   0  -3   85.29    4.60
   2   0  -3   86.59    8.10
   2   0  -3   79.99    9.70
   2   0  -3   72.49    7.00
   2   0  -3   86.29   11.10
   2   0  -3   96.29    8.70
  -2   0   3   73.89    9.30
  -2   0   3   83.49   13.50
  -2   0   3   86.59    8.30
  -2   0   3   93.99    8.10
  -2   0   3   89.09   11.20
  -2   0   3   71.69    9.30
   1   0  -3  120.99   12.40
   1   0  -3  136.69    9.10
   1   0  -3  132.39    9.90
   1   0  -3  127.89   10.60
   1   0  -3  136.39    9.80
   1   0  -3  131.49   10.20
  -1   0   3  121.29   12.30
  -1   0   3  148.99   10.10
  -1   0   3  117.09    9.40
  -1   0   3  131.79    9.00
  -1   0   3  138.69   10.80
  -1   0   3  131.39   10.00
   0   0  -3 1040.20   35.80
   0   0  -3 1012.20   41.90
   0   0  -3 1045.50   39.70
   0   0  -3 1062.99   40.00
   0   0  -3 1022.00   39.50
   0   0  -3 1029.80   39.50
   0   0   3 1061.29   39.90
   0   0   3 1041.90   39.80
   0   0   3  982.10   39.40
   0   0   3 1012.00   41.10
   0   0   3 1056.49   39.60
   0   0   3 1030.50   35.70
  -1   0  -3   73.79    3.60
  -1   0  -3   66.39    6.60
  -1   0  -3   79.89    6.10
  -1   0  -3   73.09    6.70
  -1   0  -3   79.49    8.00
  -1   0  -3   75.09    6.70
  -1   0  -3   73.89    6.60
  -1   0  -3   75.49    6.80
   1   0   3   67.09    5.90
   1   0   3   74.19    6.50
   1   0   3   80.89    7.90
   1   0   3   59.49    6.10
   1   0   3   75.09    6.50
   1   0   3   85.89    7.00
  -2   0  -3   37.10    6.70
  -2   0  -3   30.70    4.10
  -2   0  -3   21.80    4.00
  -2   0  -3   17.70    4.80
  -2   0  -3   19.80    5.50
  -2   0  -3   35.90    6.20
  -2   0  -3   18.00    4.30
  -2   0  -3   32.50    4.30
  -2   0  -3   27.00    3.80
   2   0   3   27.50    6.70
   2   0   3   14.40    5.00
   2   0   3   25.90    5.50
   2   0   3   30.50    4.20
   2   0   3   24.70    3.60
   2   0   3   26.60    3.80
   2   0   3   27.80    4.80
   2   0   3   22.40    6.00
  -3   0  -3  388.16   16.10
  -3   0  -3  373.36   20.90
  -3   0  -3  373.46   21.90
  -3   0  -3  380.76   20.90
  -3   0  -3  391.26   21.90
  -3   0  -3  378.06   17.70
  -3   0  -3  369.66   15.90
  -3   0  -3  378.36   18.80
  -3   0  -3  346.37   21.90
  -3   0  -3  375.76   21.00
   3   0   3  367.76   20.80
   3   0   3  381.06   17.70
   3   0   3  414.96   23.20
   3   0   3  379.66   18.80
   3   0   3  376.36   21.60
   3   0   3  367.06   21.80
   3   0   3  401.46   21.60
   3   0   3  388.36   16.30
  -4   0  -3  971.30   43.00
  -4   0  -3  916.11   41.80
  -4   0  -3  958.90   32.90
  -4   0  -3  890.61   32.60
  -4   0  -3  900.91   43.50
  -4   0  -3  904.01   42.40
  -4   0  -3  867.71   39.20
  -4   0  -3  837.12   41.40
  -4   0  -3  899.11   43.20
  -4   0  -3  960.90   38.30
   4   0   3  922.11   41.90
   4   0   3  893.91   39.50
   4   0   3  927.41   32.70
   4   0   3  964.60   43.40
   4   0   3 1004.30   44.90
   4   0   3  980.60   44.00
   4   0   3  990.60   43.50
   4   0   3  907.31   32.50
  -5   0  -3  253.07   18.50
  -5   0  -3  253.97   21.50
  -5   0  -3  244.78   19.80
  -5   0  -3  340.67   42.10
  -5   0  -3  233.68   18.60
  -5   0  -3  231.68   10.00
  -5   0  -3  215.38   19.70
  -5   0  -3  249.88   21.70
  -5   0  -3  230.18   16.40
  -5   0  -3  248.88   19.70
   5   0   3  248.58   21.20
   5   0   3  266.77   18.50
   5   0   3  251.07   20.10
   5   0   3  259.97   20.50
[truncated: 2,581,383 more chars]
